# Supplementary material for: 1,2-Dibenzoyl­hydrazine–dimethyl­formamide (3/1)
Source: Acta Crystallogr Sect E Struct Rep Online. 2009 May 14;65(Pt 6):o1267. doi: 10.1107/S1600536809016778 (PMC2969677; doi:10.1107/S1600536809016778)
Supplement: Supplementary file 1 [file e-65-o1267-sup1.cif]

##############################################################################
###                                                                        ###
###        Electronic paper (Acta Crystallographica Section E)             ###
###                                                                        ###
##############################################################################
#                                                                            #
# This CIF contains the data in a paper accepted for publication in Acta     #
# Crystallographica Section E. It conforms to the requirements of Notes      #
# for Authors for Section E, and has been peer reviewed under the auspices   #
# of the IUCr Commission on Journals.                                        #
#                                                                            #
# Full details of the Crystallographic Information File format               #
# are given in the paper "The Crystallographic Information File (CIF):       #
# a New Standard Archive File for Crystallography" by S. R. Hall, F. H.      #
# Allen and I. D. Brown [Acta Cryst. (1991), A47, 655-685].                  #
#                                                                            #
# The current version of the core CIF dictionary is obtainable from          #
# ftp://ftp.iucr.org/pub/cif_core.dic. The current version number is 2.4.    #
#                                                                            #
# Software is freely available for graphical display of the structure(s) in  #
# this CIF.  For information consult the CIF home page http://www.iucr.org/  #
# cif/home.html                                                              #
#                                                                            #
# This file may be used for bona fide research purposes within the           #
# scientific community so long as proper attribution is given to the journal # 
# article from which it was obtained.                                        #
#                                                                            #
##############################################################################
                                             
data_I
_audit_creation_method     SHELXL-97
_chemical_name_systematic
;
1,2-Dibenzoylhydrazine--dimethylformamide (3/1)
;
_chemical_name_common     ?
_chemical_formula_moiety     '3(C14 H12 N2 O2), C3 H7 N O'
_chemical_formula_sum     'C45 H43 N7 O7'
_chemical_formula_iupac     '3C14 H12 N2 O2, C3 H7 N O'
_chemical_formula_weight     793.86
_chemical_melting_point     ?
_symmetry_cell_setting     triclinic
_symmetry_space_group_name_H-M     'P -1'
_symmetry_space_group_name_Hall     '-P 1'
loop_
    _symmetry_equiv_pos_as_xyz
    'x, y, z'
    '-x, -y, -z'
_cell_length_a     10.7666(12)
_cell_length_b     11.4615(13)
_cell_length_c     18.100(2)
_cell_angle_alpha     100.127(2)
_cell_angle_beta     96.084(2)
_cell_angle_gamma     108.382(3)
_cell_volume     2055.2(4)
_cell_formula_units_Z     2
_cell_measurement_reflns_used     1452
_cell_measurement_theta_min     2.31
_cell_measurement_theta_max     20.99
_cell_measurement_temperature     298(2)
_exptl_crystal_description     needle
_exptl_crystal_colour     colourless
_exptl_crystal_size_max     0.50
_exptl_crystal_size_mid     0.32
_exptl_crystal_size_min     0.27
_exptl_crystal_density_diffrn     1.283
_exptl_crystal_density_meas     ?
_exptl_crystal_density_method     'not measured'
_exptl_crystal_F_000     836
_exptl_absorpt_coefficient_mu     0.088
_exptl_absorpt_correction_type     multi-scan
_exptl_absorpt_process_details     '(SADABS; Sheldrick, 1996)'
_exptl_absorpt_correction_T_min     0.9571
_exptl_absorpt_correction_T_max     0.9765
_exptl_special_details
;
;
_diffrn_ambient_temperature     298(2)
_diffrn_radiation_type     MoK\a
_diffrn_radiation_wavelength     0.71073
_diffrn_radiation_source     'fine-focus sealed tube'
_diffrn_radiation_monochromator     graphite
_diffrn_measurement_device_type     'Bruker SMART APEX CCD'
_diffrn_measurement_method     '\f and \w scans'
_diffrn_reflns_number     6846
_diffrn_reflns_av_R_equivalents     0.0748
_diffrn_reflns_av_sigmaI/netI     0.1588
_diffrn_reflns_theta_min     2.01
_diffrn_reflns_theta_max     20.81
_diffrn_reflns_theta_full     20.81
_diffrn_measured_fraction_theta_max     0.970
_diffrn_measured_fraction_theta_full     0.970
_diffrn_reflns_limit_h_min     -10
_diffrn_reflns_limit_h_max     10
_diffrn_reflns_limit_k_min     -11
_diffrn_reflns_limit_k_max     11
_diffrn_reflns_limit_l_min     -10
_diffrn_reflns_limit_l_max     18
_diffrn_standards_number     0
_diffrn_standards_interval_count     .
_diffrn_standards_interval_time     .
_diffrn_standards_decay_%     ?
_refine_special_details
;
Refinement of <i>F</i>^2^ against ALL reflections. The weighted <i>R</i>-factor
<i>wR</i> and goodness of fit <i>S</i> are based on <i>F</i>^2^, conventional
<i>R</i>-factors <i>R</i> are based on <i>F</i>, with <i>F</i> set to zero for
negative <i>F</i>^2^. The threshold expression of <i>F</i>^2^ >
\s(<i>F</i>^2^) is used only for calculating <i>R</i>-factors(gt) <i>etc</i>.
and is not relevant to the choice of reflections for refinement.
<i>R</i>-factors based on <i>F</i>^2^ are statistically about twice as large
as those based on <i>F</i>, and <i>R</i>- factors based on ALL data will be
even larger.
;
_reflns_number_total     4163
_reflns_number_gt     2487
_reflns_threshold_expression     I>2\s(I)
_refine_ls_structure_factor_coef     Fsqd
_refine_ls_matrix_type     full
_refine_ls_R_factor_all     0.1738
_refine_ls_R_factor_gt     0.1201
_refine_ls_wR_factor_gt     0.3033
_refine_ls_wR_factor_ref     0.3586
_refine_ls_goodness_of_fit_ref     1.139
_refine_ls_restrained_S_all     1.139
_refine_ls_number_reflns     4163
_refine_ls_number_parameters     534
_refine_ls_number_restraints     0
_refine_ls_hydrogen_treatment     constr
_refine_ls_weighting_scheme     calc
_refine_ls_weighting_details
                 'calc w=1/[\s^2^(Fo^2^)+(0.2000P)^2^] where P=(Fo^2^+2Fc^2^)/3'
_atom_sites_solution_hydrogens     geom
_atom_sites_solution_primary     direct
_atom_sites_solution_secondary     difmap
_refine_ls_shift/su_max     0.001
_refine_ls_shift/su_mean     0.000
_refine_diff_density_max     0.655
_refine_diff_density_min     -0.520
_refine_ls_extinction_method     none
_refine_ls_extinction_coef     ?
loop_
    _atom_type_symbol
    _atom_type_description
    _atom_type_scat_dispersion_real
    _atom_type_scat_dispersion_imag
    _atom_type_scat_source
    'C' 'C' 0.0033 0.0016
                         'International Tables Vol C Tables 4.2.6.8 and 6.1.1.4'
    'H' 'H' 0.0000 0.0000
                         'International Tables Vol C Tables 4.2.6.8 and 6.1.1.4'
    'N' 'N' 0.0061 0.0033
                         'International Tables Vol C Tables 4.2.6.8 and 6.1.1.4'
    'O' 'O' 0.0106 0.0060
                         'International Tables Vol C Tables 4.2.6.8 and 6.1.1.4'
_computing_data_collection     'SMART (Siemens, 1996)'
_computing_cell_refinement     'SAINT (Siemens, 1996)'
_computing_data_reduction     'SAINT (Siemens, 1996)'
_computing_structure_solution     'SHELXS97 (Sheldrick, 2008)'
_computing_structure_refinement     'SHELXL97 (Sheldrick, 2008)'
_computing_molecular_graphics     'SHELXTL (Sheldrick, 2008)'
_computing_publication_material     'SHELXTL (Sheldrick, 2008)'
loop_
    _atom_site_type_symbol
    _atom_site_label
    _atom_site_fract_x
    _atom_site_fract_y
    _atom_site_fract_z
    _atom_site_U_iso_or_equiv
    _atom_site_adp_type
    _atom_site_calc_flag
    _atom_site_refinement_flags
    _atom_site_occupancy
    _atom_site_disorder_assembly
    _atom_site_disorder_group
    N N1 0.1213(7) 0.7581(6) 0.2502(4) 0.0367(18) Uani d . 1 . .
    H H1 0.0827 0.8132 0.2585 0.044 Uiso calc R 1 . .
    N N2 0.1953(7) 0.7353(7) 0.3099(4) 0.0373(19) Uani d . 1 . .
    H H2 0.1642 0.6671 0.3257 0.045 Uiso calc R 1 . .
    N N3 0.1123(6) 0.3584(6) 0.2436(4) 0.0377(19) Uani d . 1 . .
    H H3 0.0958 0.2827 0.2184 0.045 Uiso calc R 1 . .
    N N4 0.2312(6) 0.4518(6) 0.2435(4) 0.0364(18) Uani d . 1 . .
    H H4 0.2316 0.5089 0.2184 0.044 Uiso calc R 1 . .
    N N5 0.1935(7) 0.1264(6) 0.3108(4) 0.0368(18) Uani d . 1 . .
    H H5 0.2342 0.2062 0.3268 0.044 Uiso calc R 1 . .
    N N6 0.2322(7) 0.0597(6) 0.2525(4) 0.0354(18) Uani d . 1 . .
    H H6 0.2766 0.0117 0.2619 0.042 Uiso calc R 1 . .
    N N7 0.380(3) 0.619(2) 0.8906(19) 0.200(10) Uani d . 1 . .
    O O1 0.1675(7) 0.6159(6) 0.1659(3) 0.0541(18) Uani d . 1 . .
    O O2 0.3604(6) 0.9179(6) 0.3238(3) 0.0472(17) Uani d . 1 . .
    O O3 0.0421(6) 0.4918(6) 0.3186(4) 0.0495(17) Uani d . 1 . .
    O O4 0.3487(5) 0.3746(6) 0.3198(3) 0.0460(16) Uani d . 1 . .
    O O5 0.0327(6) -0.0487(6) 0.3225(3) 0.0491(17) Uani d . 1 . .
    O O6 0.1339(7) 0.1356(6) 0.1664(3) 0.0550(18) Uani d . 1 . .
    O O7 0.5384(19) 0.6803(19) 1.0039(13) 0.241(8) Uani d . 1 . .
    C C1 0.1106(9) 0.6927(8) 0.1791(5) 0.036(2) Uani d . 1 . .
    C C2 0.0228(9) 0.7136(8) 0.1180(5) 0.040(2) Uani d . 1 . .
    C C3 0.0276(11) 0.6610(10) 0.0446(6) 0.062(3) Uani d . 1 . .
    H H3A 0.0873 0.6187 0.0359 0.074 Uiso calc R 1 . .
    C C4 -0.0520(15) 0.6694(11) -0.0146(6) 0.077(4) Uani d . 1 . .
    H H4A -0.0452 0.6346 -0.0638 0.093 Uiso calc R 1 . .
    C C5 -0.1417(14) 0.7274(14) -0.0044(7) 0.082(4) Uani d . 1 . .
    H H5A -0.1977 0.7307 -0.0462 0.099 Uiso calc R 1 . .
    C C6 -0.1506(11) 0.7816(12) 0.0676(8) 0.080(4) Uani d . 1 . .
    H H6A -0.2132 0.8208 0.0753 0.095 Uiso calc R 1 . .
    C C7 -0.0630(10) 0.7770(10) 0.1300(6) 0.059(3) Uani d . 1 . .
    H H7 -0.0642 0.8173 0.1791 0.071 Uiso calc R 1 . .
    C C8 0.3152(9) 0.8189(8) 0.3433(4) 0.032(2) Uani d . 1 . .
    C C9 0.3875(8) 0.7849(8) 0.4068(4) 0.034(2) Uani d . 1 . .
    C C10 0.3335(9) 0.6761(9) 0.4323(5) 0.042(2) Uani d . 1 . .
    H H10 0.2486 0.6210 0.4099 0.050 Uiso calc R 1 . .
    C C11 0.4055(10) 0.6491(11) 0.4910(5) 0.058(3) Uani d . 1 . .
    H H11 0.3709 0.5739 0.5066 0.070 Uiso calc R 1 . .
    C C12 0.5278(11) 0.7334(12) 0.5261(6) 0.069(3) Uani d . 1 . .
    H H12 0.5746 0.7186 0.5676 0.083 Uiso calc R 1 . .
    C C13 0.5791(11) 0.8381(12) 0.4996(7) 0.079(4) Uani d . 1 . .
    H H13 0.6642 0.8930 0.5217 0.095 Uiso calc R 1 . .
    C C14 0.5094(9) 0.8667(10) 0.4404(5) 0.059(3) Uani d . 1 . .
    H H14 0.5459 0.9409 0.4242 0.071 Uiso calc R 1 . .
    C C15 0.0250(8) 0.3862(9) 0.2823(5) 0.034(2) Uani d . 1 . .
    C C16 -0.1008(8) 0.2810(8) 0.2787(5) 0.037(2) Uani d . 1 . .
    C C17 -0.1390(9) 0.1684(10) 0.2308(6) 0.061(3) Uani d . 1 . .
    H H17 -0.0848 0.1536 0.1962 0.073 Uiso calc R 1 . .
    C C18 -0.2547(12) 0.0737(11) 0.2306(8) 0.088(4) Uani d . 1 . .
    H H18 -0.2788 -0.0021 0.1949 0.106 Uiso calc R 1 . .
    C C19 -0.3312(12) 0.0886(12) 0.2797(7) 0.079(4) Uani d . 1 . .
    H H19 -0.4076 0.0225 0.2805 0.094 Uiso calc R 1 . .
    C C20 -0.2992(11) 0.2016(14) 0.3301(7) 0.096(5) Uani d . 1 . .
    H H20 -0.3558 0.2150 0.3635 0.115 Uiso calc R 1 . .
    C C21 -0.1791(10) 0.2973(11) 0.3306(6) 0.072(3) Uani d . 1 . .
    H H21 -0.1532 0.3726 0.3669 0.086 Uiso calc R 1 . .
    C C22 0.3466(8) 0.4540(8) 0.2825(5) 0.028(2) Uani d . 1 . .
    C C23 0.4680(8) 0.5553(8) 0.2778(5) 0.035(2) Uani d . 1 . .
    C C24 0.5759(9) 0.5837(11) 0.3321(6) 0.060(3) Uani d . 1 . .
    H H24 0.5733 0.5376 0.3697 0.073 Uiso calc R 1 . .
    C C25 0.6887(10) 0.6805(12) 0.3313(7) 0.075(3) Uani d . 1 . .
    H H25 0.7604 0.7021 0.3706 0.091 Uiso calc R 1 . .
    C C26 0.7002(11) 0.7455(12) 0.2764(8) 0.078(4) Uani d . 1 . .
    H H26 0.7796 0.8080 0.2755 0.093 Uiso calc R 1 . .
    C C27 0.5919(13) 0.7169(12) 0.2219(8) 0.090(4) Uani d . 1 . .
    H H27 0.5964 0.7615 0.1834 0.108 Uiso calc R 1 . .
    C C28 0.4764(10) 0.6236(11) 0.2228(6) 0.064(3) Uani d . 1 . .
    H H28 0.4027 0.6064 0.1856 0.077 Uiso calc R 1 . .
    C C29 0.0926(8) 0.0672(9) 0.3427(5) 0.034(2) Uani d . 1 . .
    C C30 0.0563(8) 0.1458(8) 0.4058(4) 0.031(2) Uani d . 1 . .
    C C31 0.1238(9) 0.2727(9) 0.4328(5) 0.043(2) Uani d . 1 . .
    H H31 0.1956 0.3129 0.4112 0.052 Uiso calc R 1 . .
    C C32 0.0865(10) 0.3404(11) 0.4910(6) 0.060(3) Uani d . 1 . .
    H H32 0.1310 0.4268 0.5074 0.072 Uiso calc R 1 . .
    C C33 -0.0139(11) 0.2833(13) 0.5246(6) 0.069(3) Uani d . 1 . .
    H H33 -0.0357 0.3295 0.5656 0.082 Uiso calc R 1 . .
    C C34 -0.0833(14) 0.1591(14) 0.4992(7) 0.090(4) Uani d . 1 . .
    H H34 -0.1546 0.1204 0.5217 0.108 Uiso calc R 1 . .
    C C35 -0.0472(10) 0.0886(10) 0.4387(6) 0.063(3) Uani d . 1 . .
    H H35 -0.0943 0.0029 0.4212 0.076 Uiso calc R 1 . .
    C C36 0.2001(9) 0.0699(8) 0.1802(5) 0.036(2) Uani d . 1 . .
    C C37 0.2514(9) 0.0059(8) 0.1209(5) 0.040(2) Uani d . 1 . .
    C C38 0.3468(10) -0.0487(10) 0.1344(6) 0.060(3) Uani d . 1 . .
    H H38 0.3815 -0.0460 0.1842 0.072 Uiso calc R 1 . .
    C C39 0.3899(14) -0.1055(13) 0.0763(9) 0.097(4) Uani d . 1 . .
    H H39 0.4526 -0.1435 0.0861 0.116 Uiso calc R 1 . .
    C C40 0.342(2) -0.1079(14) 0.0027(10) 0.109(5) Uani d . 1 . .
    H H40 0.3763 -0.1423 -0.0373 0.131 Uiso calc R 1 . .
    C C41 0.2433(19) -0.0595(15) -0.0117(7) 0.103(5) Uani d . 1 . .
    H H41 0.2061 -0.0657 -0.0617 0.123 Uiso calc R 1 . .
    C C42 0.2011(12) -0.0039(10) 0.0458(6) 0.065(3) Uani d . 1 . .
    H H42 0.1351 0.0300 0.0352 0.079 Uiso calc R 1 . .
    C C43 0.410(3) 0.596(3) 0.962(2) 0.211(14) Uani d . 1 . .
    H H43 0.3533 0.5326 0.9804 0.253 Uiso calc R 1 . .
    C C44 0.486(3) 0.704(2) 0.8626(15) 0.210(11) Uani d . 1 . .
    H H44A 0.4908 0.7890 0.8813 0.315 Uiso calc R 1 . .
    H H44B 0.4685 0.6839 0.8079 0.315 Uiso calc R 1 . .
    H H44C 0.5690 0.6944 0.8802 0.315 Uiso calc R 1 . .
    C C45 0.252(3) 0.556(2) 0.8505(16) 0.214(12) Uani d . 1 . .
    H H45A 0.2029 0.4992 0.8783 0.321 Uiso calc R 1 . .
    H H45B 0.2558 0.5102 0.8015 0.321 Uiso calc R 1 . .
    H H45C 0.2096 0.6168 0.8438 0.321 Uiso calc R 1 . .
loop_
    _atom_site_aniso_label
    _atom_site_aniso_U_11
    _atom_site_aniso_U_22
    _atom_site_aniso_U_33
    _atom_site_aniso_U_12
    _atom_site_aniso_U_13
    _atom_site_aniso_U_23
    N1 0.046(4) 0.032(4) 0.037(5) 0.022(4) -0.004(3) 0.012(4)
    N2 0.047(5) 0.030(4) 0.035(4) 0.014(4) -0.007(4) 0.015(3)
    N3 0.032(4) 0.018(4) 0.053(5) -0.001(4) 0.006(4) 0.001(3)
    N4 0.028(4) 0.024(4) 0.055(5) 0.003(4) 0.005(4) 0.017(3)
    N5 0.055(5) 0.021(4) 0.036(4) 0.013(4) 0.014(4) 0.009(3)
    N6 0.055(5) 0.029(4) 0.032(4) 0.021(4) 0.017(4) 0.012(3)
    N7 0.137(19) 0.131(18) 0.30(3) 0.011(15) 0.05(2) 0.01(2)
    O1 0.076(5) 0.049(4) 0.050(4) 0.038(4) 0.008(3) 0.016(3)
    O2 0.046(4) 0.033(4) 0.058(4) 0.007(3) -0.005(3) 0.021(3)
    O3 0.048(4) 0.026(4) 0.068(4) 0.006(3) 0.014(3) 0.004(3)
    O4 0.038(4) 0.038(4) 0.060(4) 0.006(3) 0.001(3) 0.025(3)
    O5 0.051(4) 0.028(4) 0.062(4) 0.006(3) 0.020(3) 0.003(3)
    O6 0.086(5) 0.049(4) 0.043(4) 0.043(4) 0.005(3) 0.011(3)
    O7 0.176(15) 0.178(17) 0.33(2) 0.041(14) 0.001(15) 0.025(16)
    C1 0.048(6) 0.021(5) 0.038(6) 0.006(5) 0.002(4) 0.011(4)
    C2 0.048(6) 0.022(5) 0.049(6) 0.012(5) -0.008(5) 0.016(5)
    C3 0.088(8) 0.046(7) 0.044(7) 0.028(6) -0.015(6) -0.005(5)
    C4 0.113(10) 0.069(9) 0.042(7) 0.032(8) -0.014(7) 0.002(6)
    C5 0.089(9) 0.095(10) 0.057(9) 0.025(8) -0.014(7) 0.031(7)
    C6 0.065(8) 0.096(10) 0.103(11) 0.051(7) 0.012(7) 0.044(8)
    C7 0.059(7) 0.069(8) 0.053(6) 0.028(6) -0.002(5) 0.018(5)
    C8 0.047(6) 0.019(5) 0.033(5) 0.016(5) 0.005(5) 0.006(4)
    C9 0.037(6) 0.034(6) 0.033(5) 0.017(5) -0.001(4) 0.004(4)
    C10 0.040(5) 0.046(6) 0.035(5) 0.012(5) -0.004(4) 0.013(5)
    C11 0.054(7) 0.068(7) 0.055(6) 0.016(6) -0.004(5) 0.037(6)
    C12 0.066(8) 0.083(9) 0.062(7) 0.026(7) -0.009(6) 0.036(7)
    C13 0.068(8) 0.068(9) 0.087(9) 0.014(7) -0.037(7) 0.024(7)
    C14 0.046(6) 0.052(7) 0.064(7) 0.004(6) -0.013(6) 0.009(6)
    C15 0.029(5) 0.026(6) 0.045(5) 0.006(5) -0.003(4) 0.010(5)
    C16 0.026(5) 0.037(6) 0.039(5) 0.002(5) -0.001(4) 0.008(5)
    C17 0.031(6) 0.045(7) 0.084(8) -0.012(5) 0.002(5) 0.012(6)
    C18 0.069(8) 0.056(8) 0.100(10) -0.033(7) 0.014(8) 0.018(7)
    C19 0.056(8) 0.068(9) 0.079(9) -0.021(7) -0.003(7) 0.019(7)
    C20 0.061(8) 0.103(12) 0.093(9) -0.022(8) 0.033(7) 0.021(9)
    C21 0.046(7) 0.077(9) 0.066(7) -0.004(6) 0.008(6) -0.001(6)
    C22 0.026(5) 0.023(5) 0.036(5) 0.008(4) 0.004(4) 0.010(4)
    C23 0.026(5) 0.033(5) 0.045(5) 0.008(4) 0.010(5) 0.011(5)
    C24 0.034(6) 0.075(8) 0.065(7) 0.005(6) 0.006(5) 0.027(6)
    C25 0.049(7) 0.068(8) 0.081(8) -0.013(6) 0.003(6) 0.010(7)
    C26 0.050(8) 0.067(9) 0.097(9) -0.005(6) 0.018(7) 0.013(8)
    C27 0.070(9) 0.083(10) 0.104(10) -0.006(8) 0.012(8) 0.053(8)
    C28 0.041(6) 0.074(8) 0.079(7) 0.005(6) 0.009(5) 0.046(7)
    C29 0.038(5) 0.029(6) 0.039(5) 0.015(5) 0.007(4) 0.010(5)
    C30 0.039(5) 0.030(6) 0.026(5) 0.013(4) 0.006(4) 0.009(4)
    C31 0.045(6) 0.042(7) 0.040(5) 0.015(5) 0.010(4) 0.001(5)
    C32 0.061(7) 0.057(7) 0.058(7) 0.023(6) 0.014(6) -0.004(6)
    C33 0.076(8) 0.072(9) 0.057(7) 0.031(7) 0.025(6) -0.009(6)
    C34 0.109(10) 0.088(11) 0.098(9) 0.045(9) 0.073(8) 0.031(8)
    C35 0.067(7) 0.054(7) 0.070(7) 0.015(6) 0.040(6) 0.012(6)
    C36 0.053(6) 0.021(5) 0.038(6) 0.011(5) 0.014(5) 0.013(4)
    C37 0.045(6) 0.035(6) 0.038(6) 0.007(5) 0.013(4) 0.008(4)
    C38 0.063(7) 0.076(8) 0.052(6) 0.038(6) 0.022(5) 0.010(6)
    C39 0.116(11) 0.104(11) 0.093(11) 0.063(9) 0.048(9) 0.017(9)
    C40 0.160(15) 0.077(11) 0.089(13) 0.028(11) 0.070(11) 0.008(9)
    C41 0.165(15) 0.091(11) 0.060(9) 0.050(11) 0.024(9) 0.022(8)
    C42 0.115(9) 0.050(7) 0.045(7) 0.039(7) 0.028(7) 0.016(5)
    C43 0.16(3) 0.13(2) 0.31(4) 0.020(19) 0.04(3) 0.00(3)
    C44 0.17(2) 0.14(2) 0.29(3) 0.017(17) 0.06(2) 0.00(2)
    C45 0.15(2) 0.14(2) 0.30(3) 0.001(17) 0.02(2) 0.01(2)
_geom_special_details
;
All e.s.d.'s (except the e.s.d. in the dihedral angle between two l.s. planes)
are estimated using the full covariance matrix. The cell e.s.d.'s are taken
into account individually in the estimation of e.s.d.'s in distances, angles
and torsion angles; correlations between e.s.d.'s in cell parameters are only
used when they are defined by crystal symmetry. An approximate (isotropic)
treatment of cell e.s.d.'s is used for estimating e.s.d.'s involving l.s.
planes.
;
loop_
    _geom_bond_atom_site_label_1
    _geom_bond_atom_site_label_2
    _geom_bond_site_symmetry_2
    _geom_bond_distance
    _geom_bond_publ_flag
    N1 C1 . 1.344(10) ?
    N1 N2 . 1.385(9) ?
    N1 H1 . 0.860 ?
    N2 C8 . 1.342(10) ?
    N2 H2 . 0.860 ?
    N3 C15 . 1.313(10) ?
    N3 N4 . 1.385(9) ?
    N3 H3 . 0.860 ?
    N4 C22 . 1.353(10) ?
    N4 H4 . 0.860 ?
    N5 C29 . 1.333(10) ?
    N5 N6 . 1.372(9) ?
    N5 H5 . 0.860 ?
    N6 C36 . 1.352(10) ?
    N6 H6 . 0.860 ?
    N7 C43 . 1.38(3) ?
    N7 C45 . 1.39(3) ?
    N7 C44 . 1.45(3) ?
    O1 C1 . 1.226(10) ?
    O2 C8 . 1.215(9) ?
    O3 C15 . 1.219(10) ?
    O4 C22 . 1.229(9) ?
    O5 C29 . 1.247(10) ?
    O6 C36 . 1.227(10) ?
    O7 C43 . 1.45(3) ?
    C1 C2 . 1.480(12) ?
    C2 C7 . 1.356(13) ?
    C2 C3 . 1.372(13) ?
    C3 C4 . 1.337(14) ?
    C3 H3A . 0.930 ?
    C4 C5 . 1.345(16) ?
    C4 H4A . 0.930 ?
    C5 C6 . 1.368(16) ?
    C5 H5A . 0.930 ?
    C6 C7 . 1.412(15) ?
    C6 H6A . 0.930 ?
    C7 H7 . 0.930 ?
    C8 C9 . 1.497(12) ?
    C9 C14 . 1.351(12) ?
    C9 C10 . 1.380(12) ?
    C10 C11 . 1.386(12) ?
    C10 H10 . 0.930 ?
    C11 C12 . 1.369(14) ?
    C11 H11 . 0.930 ?
    C12 C13 . 1.347(15) ?
    C12 H12 . 0.930 ?
    C13 C14 . 1.389(14) ?
    C13 H13 . 0.930 ?
    C14 H14 . 0.930 ?
    C15 C16 . 1.488(12) ?
    C16 C17 . 1.335(13) ?
    C16 C21 . 1.354(12) ?
    C17 C18 . 1.369(14) ?
    C17 H17 . 0.930 ?
    C18 C19 . 1.298(16) ?
    C18 H18 . 0.930 ?
    C19 C20 . 1.366(17) ?
    C19 H19 . 0.930 ?
    C20 C21 . 1.405(15) ?
    C20 H20 . 0.930 ?
    C21 H21 . 0.930 ?
    C22 C23 . 1.472(12) ?
    C23 C24 . 1.352(12) ?
    C23 C28 . 1.363(12) ?
    C24 C25 . 1.366(14) ?
    C24 H24 . 0.930 ?
    C25 C26 . 1.337(16) ?
    C25 H25 . 0.930 ?
    C26 C27 . 1.357(15) ?
    C26 H26 . 0.930 ?
    C27 C28 . 1.365(15) ?
    C27 H27 . 0.930 ?
    C28 H28 . 0.930 ?
    C29 C30 . 1.492(11) ?
    C30 C35 . 1.357(12) ?
    C30 C31 . 1.375(11) ?
    C31 C32 . 1.369(13) ?
    C31 H31 . 0.930 ?
    C32 C33 . 1.341(14) ?
    C32 H32 . 0.930 ?
    C33 C34 . 1.350(16) ?
    C33 H33 . 0.930 ?
    C34 C35 . 1.408(15) ?
    C34 H34 . 0.930 ?
    C35 H35 . 0.930 ?
    C36 C37 . 1.450(12) ?
    C37 C42 . 1.381(13) ?
    C37 C38 . 1.383(13) ?
    C38 C39 . 1.340(15) ?
    C38 H38 . 0.930 ?
    C39 C40 . 1.369(19) ?
    C39 H39 . 0.930 ?
    C40 C41 . 1.37(2) ?
    C40 H40 . 0.930 ?
    C41 C42 . 1.321(18) ?
    C41 H41 . 0.930 ?
    C42 H42 . 0.930 ?
    C43 H43 . 0.930 ?
    C44 H44A . 0.960 ?
    C44 H44B . 0.960 ?
    C44 H44C . 0.960 ?
    C45 H45A . 0.960 ?
    C45 H45B . 0.960 ?
    C45 H45C . 0.960 ?
loop_
    _geom_angle_atom_site_label_1
    _geom_angle_atom_site_label_2
    _geom_angle_atom_site_label_3
    _geom_angle_site_symmetry_1
    _geom_angle_site_symmetry_3
    _geom_angle
    _geom_angle_publ_flag
    C1 N1 N2 . . 118.9(7) ?
    C1 N1 H1 . . 120.5 ?
    N2 N1 H1 . . 120.5 ?
    C8 N2 N1 . . 120.5(7) ?
    C8 N2 H2 . . 119.7 ?
    N1 N2 H2 . . 119.7 ?
    C15 N3 N4 . . 119.7(6) ?
    C15 N3 H3 . . 120.1 ?
    N4 N3 H3 . . 120.1 ?
    C22 N4 N3 . . 120.8(7) ?
    C22 N4 H4 . . 119.6 ?
    N3 N4 H4 . . 119.6 ?
    C29 N5 N6 . . 119.9(7) ?
    C29 N5 H5 . . 120.1 ?
    N6 N5 H5 . . 120.1 ?
    C36 N6 N5 . . 119.5(7) ?
    C36 N6 H6 . . 120.2 ?
    N5 N6 H6 . . 120.2 ?
    C43 N7 C45 . . 118(3) ?
    C43 N7 C44 . . 118(3) ?
    C45 N7 C44 . . 125(3) ?
    O1 C1 N1 . . 121.5(8) ?
    O1 C1 C2 . . 121.5(8) ?
    N1 C1 C2 . . 117.0(8) ?
    C7 C2 C3 . . 118.9(8) ?
    C7 C2 C1 . . 124.6(9) ?
    C3 C2 C1 . . 116.4(9) ?
    C4 C3 C2 . . 121.2(11) ?
    C4 C3 H3A . . 119.4 ?
    C2 C3 H3A . . 119.4 ?
    C3 C4 C5 . . 121.2(11) ?
    C3 C4 H4A . . 119.4 ?
    C5 C4 H4A . . 119.4 ?
    C4 C5 C6 . . 119.9(11) ?
    C4 C5 H5A . . 120.0 ?
    C6 C5 H5A . . 120.0 ?
    C5 C6 C7 . . 118.9(11) ?
    C5 C6 H6A . . 120.5 ?
    C7 C6 H6A . . 120.5 ?
    C2 C7 C6 . . 119.7(10) ?
    C2 C7 H7 . . 120.2 ?
    C6 C7 H7 . . 120.2 ?
    O2 C8 N2 . . 121.4(7) ?
    O2 C8 C9 . . 122.3(8) ?
    N2 C8 C9 . . 116.3(8) ?
    C14 C9 C10 . . 120.1(8) ?
    C14 C9 C8 . . 117.3(9) ?
    C10 C9 C8 . . 122.6(8) ?
    C9 C10 C11 . . 120.1(8) ?
    C9 C10 H10 . . 120.0 ?
    C11 C10 H10 . . 120.0 ?
    C12 C11 C10 . . 119.8(10) ?
    C12 C11 H11 . . 120.1 ?
    C10 C11 H11 . . 120.1 ?
    C13 C12 C11 . . 119.0(9) ?
    C13 C12 H12 . . 120.5 ?
    C11 C12 H12 . . 120.5 ?
    C12 C13 C14 . . 122.2(10) ?
    C12 C13 H13 . . 118.9 ?
    C14 C13 H13 . . 118.9 ?
    C9 C14 C13 . . 118.8(10) ?
    C9 C14 H14 . . 120.6 ?
    C13 C14 H14 . . 120.6 ?
    O3 C15 N3 . . 123.3(7) ?
    O3 C15 C16 . . 120.3(8) ?
    N3 C15 C16 . . 116.4(8) ?
    C17 C16 C21 . . 117.0(9) ?
    C17 C16 C15 . . 124.9(8) ?
    C21 C16 C15 . . 118.0(8) ?
    C16 C17 C18 . . 122.8(11) ?
    C16 C17 H17 . . 118.6 ?
    C18 C17 H17 . . 118.6 ?
    C19 C18 C17 . . 120.7(12) ?
    C19 C18 H18 . . 119.6 ?
    C17 C18 H18 . . 119.6 ?
    C18 C19 C20 . . 119.9(11) ?
    C18 C19 H19 . . 120.1 ?
    C20 C19 H19 . . 120.1 ?
    C19 C20 C21 . . 118.8(12) ?
    C19 C20 H20 . . 120.6 ?
    C21 C20 H20 . . 120.6 ?
    C16 C21 C20 . . 120.7(11) ?
    C16 C21 H21 . . 119.7 ?
    C20 C21 H21 . . 119.7 ?
    O4 C22 N4 . . 121.0(7) ?
    O4 C22 C23 . . 122.2(7) ?
    N4 C22 C23 . . 116.8(8) ?
    C24 C23 C28 . . 118.5(9) ?
    C24 C23 C22 . . 117.9(8) ?
    C28 C23 C22 . . 123.6(8) ?
    C23 C24 C25 . . 119.5(10) ?
    C23 C24 H24 . . 120.2 ?
    C25 C24 H24 . . 120.2 ?
    C26 C25 C24 . . 122.7(11) ?
    C26 C25 H25 . . 118.6 ?
    C24 C25 H25 . . 118.6 ?
    C25 C26 C27 . . 117.6(11) ?
    C25 C26 H26 . . 121.2 ?
    C27 C26 H26 . . 121.2 ?
    C26 C27 C28 . . 120.9(12) ?
    C26 C27 H27 . . 119.6 ?
    C28 C27 H27 . . 119.6 ?
    C23 C28 C27 . . 120.7(10) ?
    C23 C28 H28 . . 119.7 ?
    C27 C28 H28 . . 119.7 ?
    O5 C29 N5 . . 122.2(7) ?
    O5 C29 C30 . . 120.9(8) ?
    N5 C29 C30 . . 116.9(8) ?
    C35 C30 C31 . . 118.7(8) ?
    C35 C30 C29 . . 118.3(8) ?
    C31 C30 C29 . . 123.0(8) ?
    C32 C31 C30 . . 120.7(9) ?
    C32 C31 H31 . . 119.6 ?
    C30 C31 H31 . . 119.6 ?
    C33 C32 C31 . . 120.5(10) ?
    C33 C32 H32 . . 119.7 ?
    C31 C32 H32 . . 119.7 ?
    C32 C33 C34 . . 120.4(10) ?
    C32 C33 H33 . . 119.8 ?
    C34 C33 H33 . . 119.8 ?
    C33 C34 C35 . . 119.6(10) ?
    C33 C34 H34 . . 120.2 ?
    C35 C34 H34 . . 120.2 ?
    C30 C35 C34 . . 120.0(10) ?
    C30 C35 H35 . . 120.0 ?
    C34 C35 H35 . . 120.0 ?
    O6 C36 N6 . . 120.5(8) ?
    O6 C36 C37 . . 121.5(8) ?
    N6 C36 C37 . . 118.0(9) ?
    C42 C37 C38 . . 117.1(9) ?
    C42 C37 C36 . . 118.7(9) ?
    C38 C37 C36 . . 124.2(9) ?
    C39 C38 C37 . . 120.6(11) ?
    C39 C38 H38 . . 119.7 ?
    C37 C38 H38 . . 119.7 ?
    C38 C39 C40 . . 120.4(13) ?
    C38 C39 H39 . . 119.8 ?
    C40 C39 H39 . . 119.8 ?
    C41 C40 C39 . . 119.7(13) ?
    C41 C40 H40 . . 120.2 ?
    C39 C40 H40 . . 120.2 ?
    C42 C41 C40 . . 119.5(13) ?
    C42 C41 H41 . . 120.3 ?
    C40 C41 H41 . . 120.3 ?
    C41 C42 C37 . . 122.6(12) ?
    C41 C42 H42 . . 118.7 ?
    C37 C42 H42 . . 118.7 ?
    N7 C43 O7 . . 113(4) ?
    N7 C43 H43 . . 123.4 ?
    O7 C43 H43 . . 123.4 ?
    N7 C44 H44A . . 109.5 ?
    N7 C44 H44B . . 109.5 ?
    H44A C44 H44B . . 109.5 ?
    N7 C44 H44C . . 109.5 ?
    H44A C44 H44C . . 109.5 ?
    H44B C44 H44C . . 109.5 ?
    N7 C45 H45A . . 109.5 ?
    N7 C45 H45B . . 109.5 ?
    H45A C45 H45B . . 109.5 ?
    N7 C45 H45C . . 109.5 ?
    H45A C45 H45C . . 109.5 ?
    H45B C45 H45C . . 109.5 ?
loop_
    _geom_hbond_atom_site_label_D
    _geom_hbond_atom_site_label_H
    _geom_hbond_atom_site_label_A
    _geom_hbond_site_symmetry_A
    _geom_hbond_distance_DH
    _geom_hbond_distance_HA
    _geom_hbond_distance_DA
    _geom_hbond_angle_DHA
    N1 H1 O5 1_565 0.86 2.04 2.846(9) 155.9
    N6 H6 O2 1_545 0.86 2.01 2.826(9) 157.4
    N2 H2 O3 . 0.86 2.00 2.800(9) 155.1
    N3 H3 O6 . 0.86 1.96 2.778(10) 157.5
    N4 H4 O1 . 0.86 1.92 2.743(9) 159.6
    N5 H5 O4 . 0.86 1.97 2.774(9) 155.2
data_global
_journal_date_recd_electronic     2009-04-05
_journal_date_accepted     2009-05-05
_journal_name_full     'Acta Crystallographica, Section E'
_journal_year     2009
_journal_volume     65
_journal_issue      6
_journal_page_first     o1267
_journal_page_last     o1267
_journal_paper_category     QO
_journal_coeditor_code     BI2365
_publ_contact_author_name     'Qing-Peng He'
_publ_contact_author_address
;
College of Chemistry and Chemical Engineering
Liaocheng University
Shandong 252059
P.R.China
;
_publ_contact_author_email     heqp2008@163.com
_publ_contact_author_fax     '86 635 8239121'
_publ_contact_author_phone     '86 635 8239077'
_publ_section_title
;
1,2-Dibenzoylhydrazine--dimethylformamide (3/1)
;
loop_
    _publ_author_name
    _publ_author_address
    'Qing-Peng He'
;
College of Chemistry and Chemical Engineering
Liaocheng University
Shandong 252059
People's Republic of China
;
    'Hong-Gang Li'
;
Clinical Medicine Department,
Weifang Medical University,
Weifang, Shangdong, 261042,
People's Republic of China
;
    'Guang-Bo Wang'
;
Shandong Wuxun High School
Guanxian
Shandong 252500
People's Republic of China
;
    'Feng-Lian Fu'
;
Shandong Wuxun High School
Guanxian
Shandong 252500
People's Republic of China
;
    'Ming-Shi Liu'
;
PetroChina Jinxi Branch Company (Bihai),
125001
People's Republic of China
;
