# Supplementary material for: 1,2-Dibenzoyl­hydrazine–dimethyl­formamide (3/1)
Source: Acta Crystallogr Sect E Struct Rep Online. 2009 May 14;65(Pt 6):o1267. doi: 10.1107/S1600536809016778 (PMC2969677; doi:10.1107/S1600536809016778)
Supplement: Supplementary file 2 [file e-65-o1267-Isup2.hkl]

# 
# h,k,l, Fc-squared, Fo-squared, sigma(Fo-squared) and status flag 
# 
data_I
_shelx_title ' 080126g in P-1' 
_shelx_refln_list_code          4 
_shelx_F_calc_maximum      165.43 
_exptl_crystal_F_000       836.00 
_reflns_d_resolution_high  1.0001 
 
loop_ 
 _symmetry_equiv_pos_as_xyz 
 'x, y, z' 
 '-x, -y, -z' 
 
_cell_length_a    10.7666 
_cell_length_b    11.4615 
_cell_length_c    18.1004 
_cell_angle_alpha 100.127 
_cell_angle_beta   96.084 
_cell_angle_gamma 108.382 
 
_shelx_F_squared_multiplier     1.000 
 
loop_ 
 _refln_index_h 
 _refln_index_k 
 _refln_index_l 
 _refln_F_squared_calc 
 _refln_F_squared_meas 
 _refln_F_squared_sigma 
 _refln_observed_status 
   3   0   0       24.02       68.31     13.45 o 
   4   0   0     1229.33      615.22     85.39 o 
   5   0   0        1.22       -6.57      8.25 o 
   6   0   0      114.50      146.03     30.51 o 
   7   0   0      234.03      288.36     27.93 o 
   8   0   0       23.27       20.53     15.54 o 
   9   0   0       91.04       90.40     21.85 o 
  10   0   0        1.05        2.33     23.03 o 
 -10   1   0        6.62      -11.18     39.13 o 
  -9   1   0       63.35      122.52     28.41 o 
  -8   1   0        3.80      -11.95     13.68 o 
  -7   1   0      128.91      182.46     32.36 o 
  -6   1   0      321.03      303.39     26.94 o 
  -5   1   0      393.10      286.49     24.87 o 
  -4   1   0       91.50       98.97     23.40 o 
  -3   1   0       62.16      103.98     11.47 o 
  -1   1   0        0.76        5.72      3.88 o 
   2   1   0     8214.77    13130.63   1716.96 o 
   3   1   0        0.78      -14.71     13.89 o 
   4   1   0      119.92      154.64     16.90 o 
   5   1   0      430.00      436.60     36.58 o 
   6   1   0       28.47       26.79     11.92 o 
   7   1   0       32.47       48.89     15.47 o 
   8   1   0       13.09      -10.58     20.44 o 
   9   1   0        4.41      -25.22     16.81 o 
 -10   2   0      667.61      534.19     59.38 o 
  -9   2   0       28.78       28.15     22.60 o 
  -8   2   0       45.08       32.31     14.31 o 
  -7   2   0      381.01      423.82     36.24 o 
  -6   2   0      339.79      345.70     29.46 o 
  -5   2   0     2113.34     1305.20    176.74 o 
  -4   2   0      487.95      487.34     38.54 o 
  -2   2   0        3.24        7.37     21.44 o 
  -1   2   0     2990.12     3215.64    244.16 o 
   2   2   0     9071.92     5432.05    417.65 o 
   4   2   0     9315.09    13730.27   1035.49 o 
   5   2   0      195.30      151.19     18.98 o 
   6   2   0       94.58      116.90     18.12 o 
   7   2   0      512.51      485.04     63.50 o 
   8   2   0        9.23       42.33     26.65 o 
   9   2   0       71.70       55.67     26.72 o 
 -10   3   0      331.66      300.67     43.75 o 
  -9   3   0        0.00      -33.94     22.62 o 
  -8   3   0       23.84       23.99     22.25 o 
  -7   3   0      120.82      146.02     19.02 o 
  -6   3   0      136.47      127.48     20.46 o 
  -5   3   0       71.53      106.69     20.73 o 
  -4   3   0       19.16       76.11     20.65 o 
  -3   3   0      187.87      227.28     90.23 o 
  -2   3   0     6304.01     4838.60    457.05 o 
   3   3   0      206.15      284.22     31.32 o 
   4   3   0       40.83       -1.95     12.40 o 
   5   3   0       20.73       17.04     11.39 o 
   6   3   0       29.27       26.67     14.07 o 
   7   3   0       49.80       59.73     23.47 o 
   8   3   0      150.80      236.78     41.28 o 
 -10   4   0       69.86       55.79     24.99 o 
  -9   4   0       72.19       39.87     19.89 o 
  -8   4   0       21.51        8.84     16.32 o 
  -7   4   0       23.10       32.75     16.16 o 
  -6   4   0     2363.79     1770.90    238.98 o 
  -5   4   0        0.09       10.11     12.24 o 
  -4   4   0      305.28      250.52     29.49 o 
  -3   4   0      426.14      734.45     71.78 o 
  -2   4   0      118.59      138.10     20.58 o 
  -1   4   0      247.81      134.93     30.47 o 
   0   4   0      810.34      726.01     56.89 o 
   2   4   0      553.62      900.07     88.98 o 
   3   4   0        2.62       62.27     67.60 o 
   4   4   0      956.98      678.74     69.17 o 
   5   4   0        6.55       10.37     34.25 o 
   6   4   0      259.66      273.25     40.26 o 
   7   4   0      145.46      281.74     43.34 o 
   8   4   0        4.75       -7.61     25.50 o 
 -10   5   0        6.73      -19.38     20.58 o 
  -9   5   0      162.55      172.52     31.86 o 
  -8   5   0        0.16       -6.82     15.49 o 
  -7   5   0       45.07       33.42     24.05 o 
  -6   5   0      210.09      236.14     44.08 o 
  -5   5   0        4.77      -19.28     12.86 o 
  -4   5   0      431.29      770.69     77.15 o 
  -3   5   0      611.55      876.05     86.07 o 
  -2   5   0      777.32      693.14    100.50 o 
  -1   5   0      656.29      765.14     60.48 o 
   0   5   0     1624.82     1889.17    180.16 o 
   1   5   0      330.39      284.86     34.65 o 
   2   5   0       19.04       20.80     18.83 o 
   3   5   0       84.27       90.31     17.24 o 
   4   5   0       55.16       97.57     19.43 o 
   5   5   0       25.93       -3.34     20.68 o 
   6   5   0        0.29       -7.38     22.97 o 
   7   5   0      163.33      171.31     39.86 o 
 -10   6   0        0.82       -2.56     23.25 o 
  -9   6   0       38.08       49.31     25.11 o 
  -8   6   0      319.22      322.14     41.31 o 
  -7   6   0        0.19        6.72     17.42 o 
  -6   6   0       32.99       34.68     19.81 o 
  -5   6   0       58.36       46.77     18.19 o 
  -4   6   0      517.95      616.43     63.10 o 
  -3   6   0       45.32       93.83     28.34 o 
  -2   6   0      941.82      853.54     84.40 o 
  -1   6   0        0.03       -3.55     10.00 o 
   0   6   0      140.97      122.90     44.37 o 
   1   6   0      808.16      798.47     94.62 o 
   2   6   0        3.55       20.67     19.90 o 
   3   6   0        3.13      -21.31     14.21 o 
   4   6   0       31.76       67.71     21.32 o 
   5   6   0       66.43       96.51     29.06 o 
   6   6   0        2.66      -27.77     25.14 o 
 -10   7   0        0.35       -3.82     24.24 o 
  -9   7   0        3.14      -26.56     21.80 o 
  -8   7   0        9.76      -23.20     19.73 o 
  -7   7   0        0.26      -26.68     18.81 o 
  -6   7   0      185.04      189.62     31.54 o 
  -5   7   0        0.03      -16.40     16.06 o 
  -4   7   0       19.61       53.14     18.78 o 
  -3   7   0     1314.88     1065.55    105.81 o 
  -2   7   0        0.13       18.44     14.10 o 
  -1   7   0        0.59       -2.36     10.73 o 
   0   7   0       27.85       34.60     20.74 o 
   1   7   0       53.77       29.19     21.92 o 
   2   7   0       22.53       14.55     30.48 o 
   3   7   0      362.09      535.83     56.31 o 
   4   7   0       93.34      113.07     46.06 o 
   5   7   0        1.67      -42.24     28.16 o 
  -9   8   0       34.43       28.68     26.52 o 
  -8   8   0      106.88      179.94     35.62 o 
  -7   8   0        1.02       -1.64     20.44 o 
  -6   8   0       25.29        2.21     19.93 o 
  -5   8   0        0.28        2.49     19.17 o 
  -4   8   0      295.31      424.08     52.42 o 
  -3   8   0      192.86      288.70     39.47 o 
  -2   8   0      435.80      407.54     67.61 o 
  -1   8   0       43.50       47.12     21.61 o 
   0   8   0        1.06      -27.13     20.32 o 
   1   8   0       67.23       44.42     24.80 o 
   2   8   0      781.10      879.91     91.54 o 
   3   8   0      113.91      175.05     40.00 o 
   4   8   0        0.16        9.63     31.01 o 
  -8   9   0        0.04        6.19     24.30 o 
  -7   9   0        4.06        5.54     23.02 o 
  -6   9   0       33.41       48.47     26.24 o 
  -5   9   0      117.98       90.59     57.91 o 
  -4   9   0      147.90      218.83     63.10 o 
  -3   9   0       56.32       82.48     42.03 o 
  -2   9   0      119.96      118.37     44.07 o 
  -1   9   0        1.23      -43.97     32.79 o 
   0   9   0      215.04      179.80     36.45 o 
   1   9   0      987.61      893.84     93.43 o 
   2   9   0       47.54       32.17     29.35 o 
   3   9   0       23.68       25.17     41.09 o 
  -7  10   0      226.61      288.28     53.56 o 
  -6  10   0       22.12       49.34     30.22 o 
  -5  10   0       48.66       61.81     43.46 o 
  -4  10   0        1.56       -6.35     39.47 o 
  -3  10   0       18.14      -52.65     35.10 o 
  -2  10   0       34.20       54.58     42.03 o 
  -1  10   0        1.83       -5.99     40.75 o 
   0  10   0       80.22      100.16     48.59 o 
   1  10   0       30.63       46.00     33.44 o 
  -5  11   0        5.22      -26.65     42.73 o 
  -4  11   0        4.38       19.72     47.68 o 
  -3  11   0        0.83       12.82     39.72 o 
  -2  11   0      175.60      239.81     69.26 o 
   1 -11   1       66.58       82.39     53.88 o 
   2 -11   1      199.29      267.31     70.14 o 
   3 -11   1      193.84      143.53     57.07 o 
   4 -11   1      119.13      170.18     62.51 o 
   5 -11   1      120.85      250.20     70.78 o 
   6 -11   1        1.03      -11.64     46.65 o 
  -1 -10   1      240.75      280.62     69.53 o 
   0 -10   1       18.25       40.30     44.28 o 
   1 -10   1       26.35      -37.32     38.84 o 
   2 -10   1        7.30      -20.42     33.28 o 
   3 -10   1        0.25      -27.05     35.07 o 
   4 -10   1        0.23      -34.67     37.29 o 
   5 -10   1       28.52      -15.89     35.22 o 
   6 -10   1        0.63      -32.15     24.15 o 
   7 -10   1        8.54      -11.87     29.33 o 
  -3  -9   1       50.22       35.99     41.97 o 
  -2  -9   1        0.22      -31.18     39.84 o 
  -1  -9   1      167.75      282.84     64.18 o 
   0  -9   1      335.20      334.52     71.78 o 
   1  -9   1       62.64       36.25     39.51 o 
   2  -9   1      371.52      425.05     79.53 o 
   3  -9   1      172.63      266.18     62.24 o 
   4  -9   1        6.15       -8.78     20.51 o 
   5  -9   1        8.09      -22.96     21.48 o 
   6  -9   1        9.08       20.70     25.19 o 
   7  -9   1       40.26       53.07     28.01 o 
   8  -9   1      148.90      209.01     41.05 o 
  -4  -8   1      244.57      385.20     50.49 o 
  -3  -8   1       77.58       19.11     27.63 o 
  -2  -8   1       10.02       89.61     31.05 o 
  -1  -8   1      101.06       50.80     34.10 o 
   0  -8   1        6.47      -12.22     24.34 o 
   1  -8   1      263.74      236.89     53.79 o 
   2  -8   1      173.17      123.00     26.27 o 
   3  -8   1      337.12      439.02     48.32 o 
   4  -8   1       53.71       87.65     24.33 o 
   5  -8   1        0.40      -11.57     20.79 o 
   6  -8   1        4.73      -16.98     20.11 o 
   7  -8   1        0.05      -12.08     20.33 o 
   8  -8   1      138.44      160.05     47.03 o 
   9  -8   1       70.72       80.07     29.82 o 
  -5  -7   1      100.86       90.36     36.95 o 
  -4  -7   1       28.52       20.74     20.36 o 
  -3  -7   1      507.79      574.41     57.26 o 
  -2  -7   1       31.72       22.15     24.37 o 
  -1  -7   1      242.41      305.43     41.72 o 
   0  -7   1       47.54       34.81     20.48 o 
   1  -7   1      121.89      119.52     24.05 o 
   2  -7   1     1307.20     1975.63    273.41 o 
   3  -7   1      150.64      207.09     37.90 o 
   4  -7   1       22.57       41.62     20.38 o 
   5  -7   1        6.66      -23.00     16.23 o 
   6  -7   1       67.47       41.78     45.01 o 
   7  -7   1        4.61        7.65     20.21 o 
   8  -7   1       27.85       23.36     29.11 o 
   9  -7   1       11.14      -26.43     22.84 o 
  10  -7   1        1.37       32.77     25.24 o 
  -6  -6   1       42.22       64.18     30.41 o 
  -5  -6   1        7.49       30.44     25.29 o 
  -4  -6   1      285.76      380.68     40.75 o 
  -3  -6   1        0.12       -0.32     14.29 o 
  -2  -6   1       12.75      152.32    103.90 o 
  -1  -6   1      122.84      263.14     36.79 o 
   0  -6   1      234.96      352.72     57.43 o 
   1  -6   1        0.17       26.25     15.02 o 
   2  -6   1       98.12      132.07     22.94 o 
   3  -6   1      130.56       97.46     20.91 o 
   4  -6   1       27.87       99.28     21.64 o 
   5  -6   1       20.61      -16.47     14.91 o 
   6  -6   1       26.14       14.31     17.13 o 
   7  -6   1        0.02       -7.86     26.12 o 
   8  -6   1      116.80       88.50     24.34 o 
   9  -6   1      205.43      240.38     38.92 o 
  10  -6   1        4.13       -1.56     24.54 o 
  -7  -5   1      270.42      306.00     46.07 o 
  -6  -5   1      341.81      389.23     67.64 o 
  -5  -5   1       38.24       51.53     50.04 o 
  -4  -5   1      611.01      802.57     80.72 o 
  -3  -5   1      526.15      435.29     38.33 o 
  -2  -5   1     2297.63     2934.48    277.84 o 
  -1  -5   1        0.74      -16.68     14.16 o 
   0  -5   1       30.90      -16.43     18.86 o 
   1  -5   1       52.79      100.99     18.69 o 
   2  -5   1      129.54      163.30     24.29 o 
   3  -5   1       34.14       64.14     17.74 o 
   4  -5   1     1170.19     1012.49     79.13 o 
   5  -5   1        0.27       -5.97     11.21 o 
   6  -5   1      499.29      470.38     50.09 o 
   7  -5   1      169.24      221.07     55.95 o 
   8  -5   1        2.36      -18.94     16.08 o 
   9  -5   1        0.67      -33.34     22.23 o 
  10  -5   1       14.40       16.06     23.39 o 
  -8  -4   1       34.12       65.12     44.95 o 
  -7  -4   1      223.95      237.02     38.39 o 
  -6  -4   1      333.63      306.23     73.69 o 
  -5  -4   1        5.35      -24.06     16.04 o 
  -4  -4   1      318.54      356.59    122.19 o 
  -3  -4   1     2709.31     2853.00    217.78 o 
  -2  -4   1        0.07       -6.37     11.58 o 
  -1  -4   1      153.34      139.98     31.45 o 
   1  -4   1      166.35      136.85     29.02 o 
   2  -4   1      422.25      578.93     58.05 o 
   3  -4   1      818.87      964.70     93.85 o 
   4  -4   1       27.75       15.63     15.71 o 
   5  -4   1      905.65     1137.86     86.90 o 
   6  -4   1      322.80      436.48     42.90 o 
   7  -4   1       42.75       33.05     16.11 o 
   8  -4   1       45.20       57.73     19.99 o 
   9  -4   1       29.51       13.57     18.82 o 
  10  -4   1        4.07      -22.29     21.50 o 
  -8  -3   1        1.62       -7.93     26.26 o 
  -7  -3   1      178.74      181.87     54.38 o 
  -6  -3   1      149.96      139.55     25.87 o 
  -5  -3   1        6.23      -18.04     12.02 o 
  -4  -3   1      284.82      213.82     42.77 o 
  -3  -3   1      375.92      520.87     97.53 o 
  -1  -3   1     9975.45    15133.18   1410.19 o 
   1  -3   1      391.25      190.85     33.00 o 
   4  -3   1      991.64     1601.88    122.07 o 
   5  -3   1      740.46      829.41     64.46 o 
   6  -3   1      376.49      345.64     50.98 o 
   7  -3   1       74.94      123.74     17.54 o 
   8  -3   1        2.69      -10.90     14.65 o 
   9  -3   1        0.10      -22.41     22.32 o 
  10  -3   1        7.16       25.23     22.74 o 
  -9  -2   1        0.00      -26.31     17.54 o 
  -8  -2   1      162.88      115.37     38.44 o 
  -7  -2   1      270.05      321.49     31.63 o 
  -6  -2   1       33.49       63.86     15.38 o 
  -5  -2   1      348.18      207.28     45.75 o 
  -4  -2   1      195.92      249.38     50.96 o 
   1  -2   1     3019.06     3337.47    456.20 o 
   3  -2   1     1720.07     2044.19    261.98 o 
   4  -2   1      511.46      807.25     62.70 o 
   5  -2   1      580.54      399.98     60.32 o 
   6  -2   1      525.57      583.30     47.54 o 
   7  -2   1        2.94       21.59     14.49 o 
   8  -2   1       21.27       30.83     13.93 o 
   9  -2   1        1.54      -28.68     19.12 o 
  10  -2   1      165.47      287.02     39.14 o 
  -9  -1   1        0.00      -22.24     20.00 o 
  -8  -1   1       49.59       48.62     17.69 o 
  -7  -1   1      297.92      321.43     38.78 o 
  -6  -1   1        0.19       -6.14     16.34 o 
  -5  -1   1       41.92       88.47     13.47 o 
  -4  -1   1      721.52     1107.91     85.99 o 
  -3  -1   1      613.13      433.62     60.32 o 
  -2  -1   1    10819.22    13878.93   1813.23 o 
   0  -1   1        9.54       11.73      5.23 o 
   1  -1   1      112.01      163.53     15.74 o 
   3  -1   1      237.91      179.67     15.93 o 
   4  -1   1       73.69       26.04     12.41 o 
   5  -1   1       81.94      101.19     20.89 o 
   6  -1   1       75.55      133.90     29.97 o 
   7  -1   1       97.69       91.30     16.23 o 
   8  -1   1       96.83      197.25     25.43 o 
   9  -1   1      427.24      457.80     65.94 o 
  10  -1   1       27.96       30.70     30.56 o 
 -10   0   1        0.02       12.77     24.42 o 
  -9   0   1      442.82      459.85     80.62 o 
  -8   0   1      111.12       99.90     19.69 o 
  -7   0   1      355.41      340.83     32.96 o 
  -6   0   1     1096.71      756.13    105.87 o 
  -5   0   1      125.44      110.37     17.32 o 
  -4   0   1       75.50       46.07     16.24 o 
  -3   0   1       25.43        3.48     10.65 o 
   3   0   1     4931.05     5529.85    418.97 o 
   5   0   1      289.36      413.03     34.42 o 
   6   0   1     1045.11      717.54    106.22 o 
   7   0   1        3.05       -5.71     12.62 o 
   8   0   1      790.96      868.01     70.78 o 
   9   0   1      487.22      442.72     43.98 o 
 -10   1   1        0.70      -25.77     22.40 o 
  -9   1   1      232.12      317.73     49.03 o 
  -8   1   1       44.45       48.68     15.91 o 
  -7   1   1        1.40        2.54     10.81 o 
  -6   1   1      500.12      783.72     62.27 o 
  -5   1   1        0.14        2.68      7.96 o 
  -4   1   1      327.97      243.29     26.05 o 
  -3   1   1      104.28      125.45     13.06 o 
   0   1   1        3.20        1.72      9.76 o 
   2   1   1     1625.66     2796.11    255.74 o 
   4   1   1       72.56       78.96     12.74 o 
   5   1   1      497.26      553.85     45.31 o 
   6   1   1       76.67       74.16     26.66 o 
   7   1   1      228.25      316.51     32.57 o 
   8   1   1      181.86      136.15     24.03 o 
   9   1   1      192.94      199.61     30.23 o 
 -10   2   1        6.88       48.16     27.14 o 
  -9   2   1      261.42      255.06     37.78 o 
  -8   2   1      148.73      188.01     28.50 o 
  -7   2   1       33.42       14.12     10.67 o 
  -6   2   1      244.76      271.57     24.33 o 
  -5   2   1      323.55      222.21     44.25 o 
  -4   2   1      363.98      538.64     44.03 o 
  -1   2   1       58.43       90.76     25.10 o 
   0   2   1      185.74       94.42     38.15 o 
   1   2   1    10161.15    18234.27   1684.19 o 
   2   2   1     1743.36     1583.75    122.26 o 
   3   2   1     1420.45      826.45    110.65 o 
   4   2   1     1430.38     1333.25    103.69 o 
   5   2   1        0.61       11.47     20.56 o 
   6   2   1       97.79      130.63     19.26 o 
   7   2   1      432.50      477.17     43.65 o 
   8   2   1      110.91      146.98     37.73 o 
   9   2   1        1.76      -25.56     23.13 o 
 -10   3   1        3.77      -14.87     39.40 o 
  -9   3   1        3.54      -15.60     16.34 o 
  -8   3   1       53.55       43.11     16.88 o 
  -7   3   1        0.01       -4.38     20.09 o 
  -6   3   1       49.15       52.07     13.50 o 
  -5   3   1       47.30       66.83     15.11 o 
  -4   3   1     1706.10     1806.18    172.64 o 
  -2   3   1    15584.39    16255.02   2122.53 o 
   0   3   1     1051.72     1109.30    137.63 o 
   1   3   1       93.03       87.24     16.54 o 
   3   3   1      150.72      104.94     12.00 o 
   4   3   1       17.66       12.12      9.37 o 
   5   3   1        7.09       10.05     11.38 o 
   6   3   1      160.58      153.07     21.18 o 
   7   3   1       27.31       49.95     23.72 o 
   8   3   1        0.09       10.77     23.81 o 
 -10   4   1        4.07      -28.98     19.32 o 
  -9   4   1       17.27      -14.50     19.28 o 
  -8   4   1       92.47      139.01     25.70 o 
  -7   4   1       20.04       20.63     15.07 o 
  -6   4   1      811.93     1154.50    113.26 o 
  -5   4   1     1030.23     1098.64    134.17 o 
  -4   4   1      220.25      189.27     38.61 o 
  -3   4   1     1214.80     1301.77    125.74 o 
  -2   4   1      705.35      442.11     61.71 o 
  -1   4   1      129.45       50.32     29.07 o 
   0   4   1      140.68      272.41     30.47 o 
   1   4   1      624.88      498.93     80.07 o 
   2   4   1       22.37       27.33     14.66 o 
   3   4   1     1053.15     1206.48     94.98 o 
   4   4   1      108.66      115.53     18.70 o 
   5   4   1       79.36      122.20     27.06 o 
   6   4   1       30.98       31.69     22.80 o 
   7   4   1       19.39       12.69     24.16 o 
 -10   5   1      148.31      108.75     27.51 o 
  -9   5   1       16.95       13.24     18.83 o 
  -8   5   1        5.94      -15.40     16.20 o 
  -7   5   1      263.45      278.61     37.47 o 
  -6   5   1      516.88      484.61     51.28 o 
  -5   5   1        1.23        8.25     14.98 o 
  -4   5   1      587.10      797.40     79.26 o 
  -3   5   1      289.87      418.98     43.64 o 
  -2   5   1      203.93      108.43     24.83 o 
  -1   5   1     1085.40     1547.82    118.39 o 
   0   5   1     1228.27     1374.94    132.20 o 
   1   5   1      626.06      500.62     65.79 o 
   2   5   1      635.61     1052.21    103.26 o 
   3   5   1        4.01        0.87     14.99 o 
   4   5   1      295.40      339.17     36.09 o 
   5   5   1        0.36       -3.73     22.57 o 
   6   5   1       60.44       69.18     51.10 o 
   7   5   1        3.17      -39.99     26.66 o 
 -10   6   1       18.14       18.00     24.41 o 
  -9   6   1       58.64       49.16     24.03 o 
  -8   6   1      318.76      193.01     32.37 o 
  -7   6   1        0.00       -2.03     16.29 o 
  -6   6   1       96.55      136.63     25.85 o 
  -5   6   1      686.92      541.97     56.74 o 
  -4   6   1      820.83      838.95     83.44 o 
  -3   6   1       98.29       83.14     19.00 o 
  -2   6   1       56.12      126.79     38.37 o 
  -1   6   1      410.46      474.95     39.31 o 
   0   6   1      111.26       50.30     18.45 o 
   1   6   1      288.09      351.70     43.46 o 
   2   6   1      119.17      112.06     26.52 o 
   3   6   1      261.37      310.38     70.97 o 
   4   6   1      204.94      360.35     40.69 o 
   5   6   1       94.46       78.96     62.74 o 
   6   6   1       20.76       -6.62     29.19 o 
 -10   7   1        0.56        4.85     24.28 o 
  -9   7   1       29.76        0.16     22.61 o 
  -8   7   1       21.37       15.87     22.06 o 
  -7   7   1      161.95      182.89     32.93 o 
  -6   7   1       45.58       25.60     18.70 o 
  -5   7   1       21.00       13.98     17.00 o 
  -4   7   1      203.89      271.61     34.01 o 
  -3   7   1      308.24      599.51     62.10 o 
  -2   7   1        6.35       20.28     11.95 o 
  -1   7   1        5.18       -9.09     15.67 o 
   0   7   1        4.93       -2.35     18.23 o 
   1   7   1        3.81       26.76     20.67 o 
   2   7   1      208.72      165.13     32.99 o 
   3   7   1     1447.67     2450.04    244.07 o 
   4   7   1        1.50      -16.54     25.35 o 
   5   7   1       21.14      -28.39     30.38 o 
  -9   8   1       19.51        3.45     23.84 o 
  -8   8   1        2.07      -22.11     21.14 o 
  -7   8   1        6.53       32.41     23.28 o 
  -6   8   1        5.79        1.90     19.43 o 
  -5   8   1        7.17       39.75     30.83 o 
  -4   8   1        4.85       -2.68     16.41 o 
  -3   8   1       29.02       76.52     19.89 o 
  -2   8   1      146.24      151.24     33.44 o 
  -1   8   1        0.35      -13.75     18.52 o 
   0   8   1       69.39       62.84     30.83 o 
   1   8   1        7.47       -8.64     24.49 o 
   2   8   1      677.19      890.76     98.38 o 
   3   8   1      212.46      480.15    104.97 o 
   4   8   1       11.97      -12.86     33.12 o 
  -8   9   1       71.72       75.06     28.87 o 
  -7   9   1      488.10      452.97     88.95 o 
  -6   9   1      481.59      429.76     52.01 o 
  -5   9   1       28.71       97.08     34.02 o 
  -4   9   1        2.27      -30.36     31.88 o 
  -3   9   1       79.82       32.18     37.32 o 
  -2   9   1       11.14      -29.53     19.69 o 
  -1   9   1       10.81       -1.54     24.05 o 
   0   9   1        0.36        5.34     26.00 o 
   1   9   1      153.67      244.27     52.70 o 
   2   9   1        2.24       20.21     41.04 o 
  -7  10   1       39.46       96.44     32.44 o 
  -6  10   1      210.03      198.38     59.20 o 
  -5  10   1       90.67       83.60     46.65 o 
  -4  10   1        4.14      -40.27     33.40 o 
  -3  10   1        0.38      -41.54     35.98 o 
  -2  10   1        3.95      -19.42     34.98 o 
  -1  10   1        9.82      -23.27     27.20 o 
   0  10   1      305.41      288.06     48.70 o 
   1  10   1      181.73      282.55     49.95 o 
  -5  11   1       48.13      106.82     54.16 o 
  -4  11   1       28.68        9.27     44.98 o 
  -3  11   1      107.56      122.62     54.19 o 
   1 -11   2       50.98      -29.72     40.96 o 
   2 -11   2       10.12      -25.59     46.47 o 
   3 -11   2       58.71       27.29     49.48 o 
   4 -11   2        1.79       24.22     48.38 o 
   5 -11   2      221.40      231.88     70.20 o 
   6 -11   2      655.08      717.81    128.09 o 
  -1 -10   2      113.64      196.26     59.90 o 
   0 -10   2      186.92      215.86     61.87 o 
   1 -10   2       73.09       83.12     49.54 o 
   2 -10   2       35.13       50.75     44.92 o 
   3 -10   2        7.12      -43.58     29.05 o 
   4 -10   2       28.61       36.38     45.19 o 
   5 -10   2        0.06       -5.91     25.68 o 
   6 -10   2       22.12       49.75     30.96 o 
   7 -10   2        6.55       13.89     52.67 o 
  -3  -9   2        3.15      -39.47     33.73 o 
  -1  -9   2      939.86      880.82    132.34 o 
   0  -9   2      138.53      160.40     51.06 o 
   1  -9   2       83.86      208.41     55.10 o 
   2  -9   2       78.28      119.16     43.43 o 
   3  -9   2       30.87       56.01     27.45 o 
   4  -9   2      244.65      347.39     61.88 o 
   5  -9   2        0.48       -2.23     24.04 o 
   6  -9   2        4.56      -35.31     23.54 o 
   7  -9   2       68.58       72.73     30.20 o 
   8  -9   2       13.30       19.68     26.06 o 
  -4  -8   2      129.66      122.88     28.10 o 
  -3  -8   2      106.28       98.95     25.87 o 
  -1  -8   2      240.47      209.05     49.69 o 
   0  -8   2        8.92       -5.62     29.60 o 
   1  -8   2        0.05       38.26     28.20 o 
   2  -8   2        0.05       13.21     20.03 o 
   3  -8   2       14.47       55.08     24.53 o 
   4  -8   2      110.44      107.34     28.26 o 
   5  -8   2        0.00       -7.86     20.12 o 
   6  -8   2       43.24        3.67     25.91 o 
   7  -8   2        0.35      -29.71     19.80 o 
   8  -8   2        9.50        2.86     23.26 o 
   9  -8   2        2.98        5.24     25.45 o 
  -5  -7   2       68.86       77.10     32.35 o 
  -4  -7   2      172.60      154.14     31.34 o 
  -3  -7   2      101.64      109.10     28.62 o 
  -2  -7   2        1.84      -23.34     34.13 o 
  -1  -7   2      514.25      543.02     84.54 o 
   0  -7   2      794.08     1056.31    152.55 o 
   1  -7   2      169.19      174.81     28.42 o 
   2  -7   2       27.35       13.16     17.84 o 
   3  -7   2       53.38       49.25     20.52 o 
   4  -7   2       34.64      118.59     30.21 o 
   5  -7   2        3.31       10.38     17.26 o 
   6  -7   2      162.40      180.06     53.58 o 
   7  -7   2      134.31      200.68     34.99 o 
   8  -7   2       37.87       75.65     31.35 o 
   9  -7   2       78.86       99.72     39.25 o 
  10  -7   2       44.37       13.19     39.57 o 
  -6  -6   2      299.85      297.00     45.75 o 
  -5  -6   2      217.89      202.01     35.65 o 
  -4  -6   2        2.88        8.60     15.70 o 
  -3  -6   2      275.23      242.97     30.52 o 
  -2  -6   2      173.78      280.16     57.04 o 
  -1  -6   2      155.34      328.71     60.69 o 
   0  -6   2     1166.64     1109.49    158.14 o 
   1  -6   2       10.27       15.68     20.63 o 
   2  -6   2       29.11       58.03     18.26 o 
   3  -6   2      143.92      117.61     24.56 o 
   4  -6   2      412.86      626.02     64.64 o 
   5  -6   2      351.40      433.78     36.56 o 
   6  -6   2      130.23      194.23     31.73 o 
   7  -6   2      100.88      130.17     39.72 o 
   8  -6   2       42.81       19.88     20.42 o 
   9  -6   2        0.17      -21.94     21.14 o 
  10  -6   2      218.81      245.52     62.97 o 
  -7  -5   2      118.02      172.47     35.33 o 
  -6  -5   2       29.79      121.44     47.09 o 
  -5  -5   2     1561.08     1262.89    124.40 o 
  -4  -5   2       26.30       14.91     24.81 o 
  -3  -5   2     1037.25      874.56     70.77 o 
  -2  -5   2     1164.35      977.97    133.98 o 
  -1  -5   2        1.90      -12.39     15.22 o 
   0  -5   2        4.03        1.67     17.60 o 
   1  -5   2      107.69      127.00     29.75 o 
   2  -5   2      527.41      411.69     73.59 o 
   3  -5   2      751.71     1099.23    107.67 o 
   4  -5   2      702.36      706.29     56.35 o 
   5  -5   2       99.26       89.09     13.19 o 
   6  -5   2      797.20      950.35     94.54 o 
   7  -5   2      122.43      151.90     26.87 o 
   8  -5   2       17.35        7.52     18.31 o 
   9  -5   2        7.49       21.73     20.99 o 
  10  -5   2       65.47      196.32     57.07 o 
  -8  -4   2       10.35       10.75     29.42 o 
  -7  -4   2        0.20        7.27     22.51 o 
  -6  -4   2      327.45      349.22     48.03 o 
  -5  -4   2        2.52      -13.46     15.95 o 
  -4  -4   2      132.94      185.62     46.65 o 
  -3  -4   2     1322.58     1284.44    130.18 o 
  -2  -4   2     2309.12     1774.49    137.23 o 
  -1  -4   2      132.07       59.16     29.33 o 
   0  -4   2      517.67      432.64     64.70 o 
   1  -4   2       69.52       63.49     19.69 o 
   2  -4   2       44.64       67.16     25.41 o 
   4  -4   2       42.46       38.47     12.82 o 
   5  -4   2       32.19       40.14     10.61 o 
   6  -4   2     1418.24     1197.29     93.55 o 
   7  -4   2        0.74        9.22     13.47 o 
   8  -4   2       26.00      -19.96     14.67 o 
   9  -4   2        5.04        8.42     19.36 o 
  10  -4   2      197.96      298.85     69.96 o 
  -8  -3   2        0.71      -23.34     21.06 o 
  -7  -3   2       30.41        1.79     19.74 o 
  -6  -3   2       27.89        5.38     16.40 o 
  -5  -3   2       93.52       91.15     19.90 o 
  -4  -3   2       32.93       27.86     13.98 o 
  -3  -3   2        2.52       -5.40     11.21 o 
  -1  -3   2    13012.52    17005.71   2317.69 o 
   0  -3   2     1931.65     2471.33    339.50 o 
   1  -3   2     5783.23     2496.80    342.66 o 
   2  -3   2     6156.62    12260.27   1671.38 o 
   4  -3   2     1038.06     1328.49    101.57 o 
   5  -3   2        0.21        6.09     10.98 o 
   6  -3   2      381.66      285.41     26.90 o 
   7  -3   2      209.13      219.69     22.39 o 
   8  -3   2       59.27        8.08     20.32 o 
   9  -3   2       20.48       20.84     19.18 o 
  10  -3   2      242.57      225.13     62.09 o 
  -9  -2   2       79.87       81.60     27.46 o 
  -8  -2   2       26.98       63.01     24.49 o 
  -7  -2   2       37.22       27.15     17.30 o 
  -6  -2   2      168.32      244.41     29.96 o 
  -5  -2   2       65.02       76.12     25.69 o 
  -4  -2   2     7133.43     8715.13    809.08 o 
  -2  -2   2      297.23      595.50     81.87 o 
  -1  -2   2     1637.33      723.53     69.98 o 
   0  -2   2     3078.88     1255.12    173.15 o 
   1  -2   2      340.18      226.37     34.19 o 
   3  -2   2      671.04      493.39     65.09 o 
   4  -2   2      412.11      646.15     50.80 o 
   5  -2   2      395.84      251.01     28.46 o 
   6  -2   2      561.36      582.91     47.48 o 
   7  -2   2      228.89      233.47     35.15 o 
   8  -2   2      394.29      408.14     37.86 o 
   9  -2   2       85.79      137.90     29.01 o 
  10  -2   2      645.24      610.42     95.60 o 
  -9  -1   2       22.49        7.69     18.38 o 
  -8  -1   2       16.10        8.76     16.07 o 
  -7  -1   2       57.88       46.98     14.71 o 
  -6  -1   2     1287.78     1114.77     87.62 o 
  -5  -1   2        0.16        6.49      8.21 o 
  -4  -1   2     1487.04     1182.38     91.34 o 
  -2  -1   2    10042.97    10289.05   1404.08 o 
  -1  -1   2     4723.68     2605.62    356.19 o 
   1  -1   2    11510.25    11191.20   1428.76 o 
   3  -1   2      609.04     1296.27     99.36 o 
   5  -1   2       49.29       29.76     17.44 o 
   6  -1   2      777.41      910.67     71.81 o 
   7  -1   2        0.89       13.65     12.90 o 
   8  -1   2        0.98        7.76     15.63 o 
   9  -1   2        0.03       -3.46     17.39 o 
  10  -1   2       28.66      -36.13     43.06 o 
 -10   0   2        5.63      -23.89     33.82 o 
  -9   0   2      450.70      434.92     43.69 o 
  -8   0   2        0.49       -4.73     16.92 o 
  -7   0   2        2.27        4.28     12.29 o 
  -5   0   2       66.32       95.62     13.84 o 
  -3   0   2      419.82      276.46     28.26 o 
  -1   0   2     1627.80     1261.89    172.43 o 
   0   0   2     5201.74     5503.49    703.32 o 
   1   0   2       33.68       28.17     10.91 o 
   2   0   2     4473.48     5127.25    389.40 o 
   3   0   2     1341.64     1314.83    101.48 o 
   4   0   2      749.66      610.72     85.67 o 
   5   0   2      219.33      261.06     33.50 o 
   6   0   2      255.63      279.16     27.93 o 
   7   0   2       88.36       99.16     18.64 o 
   8   0   2       79.65      114.78     22.41 o 
   9   0   2       81.84       52.23     20.24 o 
 -10   1   2      139.31      104.25     51.09 o 
  -9   1   2      161.61      211.52     43.35 o 
  -8   1   2      223.42      316.05     40.37 o 
  -7   1   2       15.64        0.46     11.34 o 
  -6   1   2      638.30      762.91     60.49 o 
  -5   1   2      205.31      279.89     30.13 o 
  -4   1   2      510.55      359.82     41.04 o 
  -3   1   2       87.26      159.17     34.76 o 
  -1   1   2     9540.79    11319.19   1053.83 o 
   2   1   2       14.36        4.27      6.34 o 
   3   1   2      613.06      383.02     55.43 o 
   4   1   2      280.27      303.54     26.56 o 
   5   1   2        9.52       -1.83      9.89 o 
   6   1   2      500.53      460.80     39.20 o 
   7   1   2       77.76      103.07     19.99 o 
   8   1   2       71.71       85.45     30.66 o 
   9   1   2       91.64      216.16     31.85 o 
 -10   2   2      677.01      600.13     63.97 o 
  -9   2   2        1.62      -20.94     16.65 o 
  -8   2   2      132.32      159.49     25.74 o 
  -7   2   2        4.16        8.30     12.50 o 
  -6   2   2      397.87      344.64     37.12 o 
  -4   2   2      770.81      875.23    122.80 o 
  -3   2   2      318.74      242.54     41.64 o 
  -2   2   2    14501.37    13043.49    987.72 o 
   1   2   2     1502.42     2433.76    226.87 o 
   2   2   2      974.13      639.11     86.73 o 
   3   2   2      156.41      275.75     20.43 o 
   4   2   2      280.14      259.27     23.56 o 
   5   2   2        0.01        3.92     11.08 o 
   6   2   2      534.50      434.87     37.82 o 
   7   2   2      212.63      197.17     29.34 o 
   8   2   2      363.55      334.92     44.77 o 
 -10   3   2      277.62      314.48     54.13 o 
  -9   3   2        0.22      -23.55     15.70 o 
  -8   3   2        7.56       18.44     14.09 o 
  -7   3   2      125.25      130.88     22.60 o 
  -6   3   2      485.98      443.60     76.96 o 
  -5   3   2      806.89      779.86    102.62 o 
  -4   3   2     1348.01     1339.33    129.03 o 
  -3   3   2        0.46      -20.75     16.00 o 
  -1   3   2      243.94      146.59     45.65 o 
   0   3   2       38.11      102.97     31.06 o 
   1   3   2     1121.66     1106.00    106.10 o 
   2   3   2       64.06       50.77     15.68 o 
   3   3   2      521.15      705.63     48.22 o 
   4   3   2      160.18      164.51     18.94 o 
   5   3   2       99.36      106.33     22.58 o 
   6   3   2       64.98       76.68     23.69 o 
   7   3   2      317.96      356.90     44.94 o 
   8   3   2      200.13      351.71     48.96 o 
 -10   4   2        2.28       10.04     21.08 o 
  -9   4   2       75.30       57.28     21.78 o 
  -8   4   2       14.37        8.37     15.03 o 
  -7   4   2       34.16        3.27     14.89 o 
  -6   4   2      897.77      784.63     78.47 o 
  -5   4   2       17.09       34.60     14.25 o 
  -4   4   2        0.10      -10.05     11.38 o 
  -3   4   2     2009.55     2610.23    197.07 o 
  -2   4   2      960.31      989.54     76.80 o 
  -1   4   2       34.17       26.51      8.83 o 
   0   4   2       84.91       74.67     16.57 o 
   1   4   2       15.93      -11.73     23.55 o 
   2   4   2      166.88      186.45     27.21 o 
   3   4   2      301.15      228.63     37.87 o 
   4   4   2      833.42      895.62     89.14 o 
   5   4   2        5.54       -1.50     19.04 o 
   6   4   2       29.62       -2.75     21.43 o 
   7   4   2      184.05      183.87     36.76 o 
 -10   5   2        4.17       -4.16     19.32 o 
  -9   5   2      102.81      124.45     29.54 o 
  -8   5   2        0.14      -19.44     15.36 o 
  -7   5   2        0.43       46.29     18.08 o 
  -6   5   2      694.20      957.89    103.93 o 
  -5   5   2     1156.83      795.22    104.60 o 
  -4   5   2     1806.40     1480.94    181.45 o 
  -3   5   2       10.14        4.26      8.43 o 
  -2   5   2        1.58      -12.40      8.27 o 
  -1   5   2        4.42      -11.95      7.97 o 
   0   5   2       89.70       43.83     17.34 o 
   1   5   2       14.70       68.84     19.81 o 
   2   5   2      751.10      680.75     81.06 o 
   3   5   2       75.20      107.12     34.46 o 
   4   5   2      150.59      168.32     29.71 o 
   5   5   2       17.01       23.89     22.96 o 
   6   5   2        0.00      -22.15     24.73 o 
   7   5   2        0.83       -7.92     28.84 o 
 -10   6   2       15.66       16.37     22.57 o 
  -9   6   2      172.18      221.88     36.70 o 
  -8   6   2        7.56       -4.48     27.52 o 
  -7   6   2      211.45      258.27     36.68 o 
  -6   6   2       36.84       84.04     20.65 o 
  -5   6   2      386.21      491.00     51.71 o 
  -4   6   2        0.62       56.35     42.39 o 
  -3   6   2      399.25      318.59     31.44 o 
  -2   6   2      108.24      101.73     16.20 o 
  -1   6   2       14.48        1.82      9.69 o 
   0   6   2      814.34      556.47     58.26 o 
   1   6   2      426.06      462.47     50.10 o 
   2   6   2       32.96       19.96     43.21 o 
   3   6   2       85.29       56.37     32.27 o 
   4   6   2       34.96        7.86     23.89 o 
   5   6   2       10.26       -1.47     27.55 o 
   6   6   2        4.88      -39.00     28.74 o 
 -10   7   2        0.01      -12.69     22.65 o 
  -9   7   2       92.72       92.68     29.15 o 
  -8   7   2      478.90      397.22     49.88 o 
  -7   7   2      149.47      189.34     32.62 o 
  -6   7   2        0.17       12.13     20.60 o 
  -5   7   2       16.27        3.83     15.16 o 
  -4   7   2      349.35      404.05     44.24 o 
  -3   7   2      941.94      770.52     62.11 o 
  -2   7   2        0.02       -7.37     10.39 o 
  -1   7   2       94.39      115.33     24.62 o 
   0   7   2        6.28       -4.79     17.31 o 
   1   7   2        4.46      -21.98     17.48 o 
   2   7   2       18.72       44.86     24.37 o 
   3   7   2      293.64      567.93     98.34 o 
   4   7   2       48.24      105.14     35.76 o 
   5   7   2       41.64       44.24     32.91 o 
  -9   8   2       58.47       52.47     26.81 o 
  -8   8   2       27.17      -19.29     22.53 o 
  -7   8   2      248.06      217.69     39.61 o 
  -6   8   2      117.51      178.69     31.28 o 
  -5   8   2        3.43       33.52     19.37 o 
  -4   8   2        2.95      -17.20     15.55 o 
  -3   8   2        8.85        3.48     19.30 o 
  -2   8   2       42.36       12.47     18.46 o 
  -1   8   2        7.15        1.72     18.39 o 
   0   8   2       22.35       15.65     23.57 o 
   1   8   2      435.81      452.33     58.13 o 
   2   8   2      149.65      157.86     39.73 o 
   3   8   2       32.16      -24.16     35.77 o 
   4   8   2        0.19      -43.37     51.91 o 
  -8   9   2       53.45       51.77     28.32 o 
  -7   9   2      140.85      145.90     32.69 o 
  -6   9   2       77.75      261.21     86.32 o 
  -5   9   2      859.58      709.35     74.30 o 
  -4   9   2       19.97       -1.73     28.75 o 
  -3   9   2      360.49      373.14     73.66 o 
  -2   9   2       11.50      -29.58     22.05 o 
  -1   9   2        7.12       34.31     25.43 o 
   0   9   2      339.13      309.52     47.49 o 
   1   9   2       47.95       62.92     29.26 o 
   2   9   2       13.47       59.16     31.90 o 
  -7  10   2       71.56       83.69     29.73 o 
  -6  10   2       62.56      -16.26     36.89 o 
  -5  10   2      479.76      462.91     88.13 o 
  -4  10   2      105.57      136.57     51.15 o 
  -3  10   2       16.46       -8.87     37.59 o 
  -2  10   2       42.67       10.31     25.66 o 
  -1  10   2        0.48      -36.33     25.65 o 
   0  10   2        3.94       -3.15     28.73 o 
   1 -11   3       25.77      -16.32     47.74 o 
   2 -11   3      384.29      474.12     98.52 o 
   3 -11   3        2.76       -2.89     46.95 o 
   4 -11   3      173.10      271.08     73.27 o 
   5 -11   3      142.45      208.96     69.26 o 
   6 -11   3      271.04      307.97     53.36 o 
  -1 -10   3       76.07       85.36     50.21 o 
   0 -10   3       21.39      115.48     50.02 o 
   1 -10   3       32.17       -2.55     43.82 o 
   2 -10   3      105.38       88.46     43.49 o 
   3 -10   3        0.43      -31.88     36.56 o 
   4 -10   3        9.93       35.98     46.25 o 
   5 -10   3        8.53      -14.06     27.32 o 
   6 -10   3       13.79      -11.76     29.10 o 
   7 -10   3      138.43      296.13     50.30 o 
  -3  -9   3       32.89       10.03     28.56 o 
  -2  -9   3        3.57       -2.73     24.56 o 
  -1  -9   3      351.97      407.03     78.52 o 
   0  -9   3        3.50      -13.64     30.12 o 
   1  -9   3        0.00      -22.46     34.34 o 
   2  -9   3      100.00       28.78     35.86 o 
   3  -9   3       39.55       97.44     49.96 o 
   4  -9   3       16.79       12.80     24.79 o 
   5  -9   3       41.78       34.92     26.71 o 
   6  -9   3       56.94       43.72     28.77 o 
   7  -9   3      207.04      142.08     35.75 o 
   8  -9   3       51.05       69.54     31.06 o 
  -4  -8   3      118.19      122.84     33.53 o 
  -3  -8   3       71.92       89.83     26.36 o 
  -2  -8   3      183.14      313.07     95.10 o 
  -1  -8   3        4.60      -11.24     29.90 o 
   0  -8   3      117.28      136.51     43.64 o 
   1  -8   3        0.00      -16.85     17.84 o 
   2  -8   3       71.49       44.10     22.29 o 
   3  -8   3      421.16      585.08     87.67 o 
   4  -8   3       48.72       57.04     25.11 o 
   5  -8   3        0.04      -14.28     20.65 o 
   6  -8   3       11.84       -1.13     20.64 o 
   7  -8   3       43.28       62.45     26.46 o 
   8  -8   3        5.36       15.14     25.41 o 
   9  -8   3        4.66       42.31     27.96 o 
  -5  -7   3      268.28      316.56     63.21 o 
  -3  -7   3      116.00      124.52     26.85 o 
  -2  -7   3      340.04      219.76     84.45 o 
  -1  -7   3       29.38       63.82     28.63 o 
   0  -7   3     1476.68     1462.49    207.34 o 
   1  -7   3      555.51      432.49     69.04 o 
   2  -7   3     1253.78     1906.36    297.03 o 
   3  -7   3      918.41     1227.67    121.76 o 
   4  -7   3       47.75       46.39     19.94 o 
   5  -7   3       33.30        7.98     18.46 o 
   6  -7   3       31.28       29.96     21.07 o 
   7  -7   3      130.43      185.34     33.67 o 
   8  -7   3     1082.28      857.59     89.13 o 
   9  -7   3      232.07      179.37     39.11 o 
  -6  -6   3      447.48      422.92     68.98 o 
  -5  -6   3      201.57      289.68     55.22 o 
  -4  -6   3     1140.18      893.61    128.57 o 
  -3  -6   3        0.07       -1.79     11.61 o 
  -2  -6   3      365.52      369.54     39.49 o 
  -1  -6   3      252.61      321.88     60.05 o 
   0  -6   3      495.95      531.71     79.92 o 
   1  -6   3       32.90       36.28     20.30 o 
   2  -6   3      348.88      594.16     88.55 o 
   3  -6   3      378.62      277.56     34.87 o 
   4  -6   3      358.64      734.18     59.44 o 
   5  -6   3      720.41      773.41     62.16 o 
   6  -6   3        0.24       53.02     20.65 o 
   7  -6   3      283.48      325.42     43.32 o 
   8  -6   3      129.18      121.47     26.98 o 
   9  -6   3        5.87        6.18     22.08 o 
  10  -6   3       63.93       -1.58     39.75 o 
  -7  -5   3      562.76      560.88     86.03 o 
  -6  -5   3      491.30      460.56     59.56 o 
  -5  -5   3      101.64      278.67     40.12 o 
  -4  -5   3      557.19      596.04     64.79 o 
  -3  -5   3      586.85      775.90     77.09 o 
  -2  -5   3      753.37      909.49     89.21 o 
  -1  -5   3        2.32        5.11     19.33 o 
   0  -5   3        1.12       -7.02     14.31 o 
   1  -5   3      323.84      589.97     86.36 o 
   2  -5   3      497.00      517.31     76.70 o 
   3  -5   3      433.26      508.00     52.84 o 
   5  -5   3     1333.25     1236.25     95.48 o 
   6  -5   3      279.27      461.44     38.68 o 
   7  -5   3      275.63      256.22     39.93 o 
   8  -5   3      242.93      306.91     40.44 o 
   9  -5   3      242.92      282.05     63.39 o 
  10  -5   3      422.55      421.25     84.60 o 
  -8  -4   3        1.52      -41.07     27.38 o 
  -7  -4   3       27.65       -8.64     21.28 o 
  -6  -4   3      164.40      110.48     61.81 o 
  -5  -4   3        1.00       -2.00     15.16 o 
  -4  -4   3     1150.95      861.08     85.72 o 
  -3  -4   3     1354.12     1105.88    154.31 o 
  -2  -4   3        0.31      -13.71      9.14 o 
   1  -4   3      314.12      152.10     29.63 o 
   3  -4   3     2490.51     2735.98    209.13 o 
   4  -4   3        5.20        7.01      7.85 o 
   5  -4   3       16.22       14.09     10.07 o 
   6  -4   3      391.72      379.73     32.45 o 
   7  -4   3      120.70      200.29     22.57 o 
   8  -4   3        0.02      -16.82     20.21 o 
   9  -4   3      383.32      433.92     83.08 o 
  10  -4   3       48.37       39.14     44.58 o 
  -8  -3   3       63.53       11.70     29.14 o 
  -7  -3   3       21.38      -14.02     18.22 o 
  -6  -3   3       21.91      -22.63     25.03 o 
  -5  -3   3       55.35       68.95     17.64 o 
  -4  -3   3       34.18       27.90     39.67 o 
  -3  -3   3      484.59      473.18     68.25 o 
  -2  -3   3     1985.52     1558.36    214.85 o 
  -1  -3   3     1501.10     1055.20    101.71 o 
   0  -3   3     1521.78     1497.74    207.22 o 
   1  -3   3     1039.95      715.32    100.71 o 
   2  -3   3     3050.28     2541.49    238.00 o 
   3  -3   3      432.34      656.89     51.61 o 
   4  -3   3      193.15      187.17     18.81 o 
   5  -3   3        4.03       41.07     22.61 o 
   6  -3   3        4.11       -2.30      9.36 o 
   7  -3   3        0.00        0.90     11.40 o 
   8  -3   3       34.63       33.58     32.23 o 
   9  -3   3      547.66      507.92     83.08 o 
  10  -3   3       98.59      213.52     65.25 o 
  -9  -2   3       87.39      127.24     39.05 o 
  -8  -2   3       47.85       14.80     25.98 o 
  -7  -2   3        3.97      -24.36     16.24 o 
  -6  -2   3      204.04      261.10     31.76 o 
  -5  -2   3      579.49      509.10     92.09 o 
  -3  -2   3     2857.02     2443.53    335.01 o 
  -2  -2   3     3221.20     2534.24    346.89 o 
  -1  -2   3    16180.03    15261.89   2078.68 o 
   1  -2   3     1610.52      892.48     84.54 o 
   2  -2   3    22852.16    24696.29   2300.65 o 
   3  -2   3     3488.59     3829.86    522.81 o 
   4  -2   3        0.05       27.77      8.23 o 
   5  -2   3     1065.60      992.71    131.28 o 
   6  -2   3       58.34       90.63     15.48 o 
   7  -2   3      113.54      127.83     17.98 o 
   8  -2   3       28.08       79.02     18.04 o 
   9  -2   3       43.64       45.25     42.79 o 
  10  -2   3      118.18      177.84     58.50 o 
  -9  -1   3        3.80      -16.74     25.28 o 
  -8  -1   3      191.21      168.51     37.41 o 
  -7  -1   3       16.55       51.05     16.10 o 
  -6  -1   3       89.49       83.09     16.43 o 
  -5  -1   3       91.67       74.85     18.78 o 
  -4  -1   3       73.18      143.02     24.86 o 
  -3  -1   3      495.81      372.54     52.97 o 
  -2  -1   3     3063.72     2518.95    344.18 o 
   0  -1   3      772.16      535.15     73.57 o 
   1  -1   3     4871.51     5499.96    702.71 o 
   3  -1   3      838.47      596.44     47.05 o 
   4  -1   3        5.06       16.77     13.52 o 
   5  -1   3       54.91       34.62      9.99 o 
   6  -1   3       40.69      106.29     16.42 o 
   7  -1   3        6.55       11.58     12.91 o 
   8  -1   3       39.07       33.77     18.35 o 
   9  -1   3       44.71       28.71     28.00 o 
 -10   0   3        2.14      -33.67     36.66 o 
  -9   0   3       45.61      193.76     43.61 o 
  -8   0   3       21.28       15.07     27.71 o 
  -7   0   3      169.50      249.59     31.20 o 
  -6   0   3      439.16      622.73     62.58 o 
  -5   0   3        0.49      -10.79      9.17 o 
  -3   0   3     4620.53     4972.32    678.15 o 
  -2   0   3     5497.76     5188.08    707.24 o 
  -1   0   3        6.16       -3.19      8.45 o 
   0   0   3     2947.11     2840.85    265.90 o 
   1   0   3       29.92       -0.24      7.75 o 
   2   0   3        0.55       -6.71      4.47 o 
   3   0   3     2508.07     3363.24    309.25 o 
   4   0   3      409.60      246.03     52.44 o 
   5   0   3      321.38      343.69     51.15 o 
   6   0   3      611.90      964.19     76.98 o 
   7   0   3       36.44       29.20     15.20 o 
   8   0   3      748.63      821.80     68.02 o 
   9   0   3       91.98       52.79     28.59 o 
 -10   1   3      123.91      136.09     29.06 o 
  -9   1   3      307.69      294.62     40.82 o 
  -8   1   3       52.66       32.69     29.51 o 
  -7   1   3       58.87      102.04     46.54 o 
  -6   1   3       70.13      263.37     68.04 o 
  -5   1   3      165.29      134.27     18.85 o 
  -4   1   3        3.04        8.77     15.38 o 
  -3   1   3     1365.03     1356.88    128.98 o 
  -1   1   3     6011.25     5873.48    546.79 o 
   0   1   3      891.08      774.21     73.33 o 
   2   1   3      271.63      372.11     52.27 o 
   3   1   3       35.06       43.64     16.82 o 
   5   1   3       60.59       63.64     19.16 o 
   6   1   3       89.53       82.81     17.66 o 
   7   1   3       13.08       10.62     15.44 o 
   8   1   3      113.81      133.56     25.06 o 
   9   1   3       86.52      149.58     53.37 o 
 -10   2   3      193.24      270.84     59.83 o 
  -9   2   3      304.73      331.95     55.56 o 
  -8   2   3        8.11       19.20     30.00 o 
  -7   2   3      449.90      404.48     64.14 o 
  -6   2   3      443.29      538.42     54.94 o 
  -5   2   3       33.87      102.23     30.75 o 
  -4   2   3      451.31      678.53     87.70 o 
  -2   2   3    27366.22    29420.09   2727.15 o 
  -1   2   3    23164.36    25067.34   2319.41 o 
   0   2   3     2462.07     1250.62    162.06 o 
   1   2   3     1316.27     1291.33    121.96 o 
   2   2   3      161.29       76.80     17.16 o 
   3   2   3      222.71      184.72     15.83 o 
   4   2   3      107.73      100.92     14.70 o 
   5   2   3        0.83       -0.78     11.33 o 
   6   2   3       29.51       83.56     17.84 o 
   7   2   3      124.33      141.13     36.84 o 
   8   2   3      101.29      143.72     31.23 o 
 -10   3   3        6.22       47.66     22.09 o 
  -9   3   3       12.77        8.12     17.01 o 
  -8   3   3        0.05       -7.43     14.17 o 
  -7   3   3      112.51      135.25     23.68 o 
  -6   3   3       66.98      160.06     52.41 o 
  -5   3   3       31.47       18.86     12.85 o 
  -4   3   3      113.84       96.27     10.90 o 
  -3   3   3     1189.88      799.47    103.02 o 
  -2   3   3     1091.82     1614.11    122.54 o 
   0   3   3     1377.27     1411.34    133.86 o 
   1   3   3      436.63      521.65     52.15 o 
   2   3   3      899.06      905.80    122.07 o 
   3   3   3      180.62      227.55     30.12 o 
   4   3   3       40.78       68.72     21.68 o 
   5   3   3       95.67       90.70     16.39 o 
   6   3   3       11.49       32.45     20.91 o 
   7   3   3        5.45      -14.63     31.01 o 
   8   3   3       80.04       84.16     31.27 o 
 -10   4   3       52.19       83.82     25.35 o 
  -9   4   3        4.18      -17.39     16.86 o 
  -8   4   3       71.06       63.11     19.63 o 
  -7   4   3        6.15        1.45     14.53 o 
  -6   4   3      836.48      854.39     85.20 o 
  -5   4   3       12.54       17.96     13.51 o 
  -4   4   3       26.64       17.81     19.02 o 
  -3   4   3      240.33      246.21     24.75 o 
  -2   4   3      916.85     1075.50     83.44 o 
  -1   4   3      530.43      442.38     45.34 o 
   0   4   3      319.32      476.67     58.85 o 
   1   4   3      318.64      233.05     28.87 o 
   2   4   3      240.64      285.81     34.82 o 
   3   4   3      705.46      806.70    112.23 o 
   4   4   3        9.70       18.78     26.93 o 
   5   4   3       98.52      118.90     27.88 o 
   6   4   3      245.94      261.46     41.42 o 
   7   4   3       54.30       12.61     27.28 o 
 -10   5   3        1.47      -17.52     28.85 o 
  -9   5   3       17.72       -5.32     22.03 o 
  -8   5   3       15.42        3.30     17.71 o 
  -7   5   3      327.29      235.92     33.74 o 
  -6   5   3      419.30      562.07     58.23 o 
  -5   5   3       54.89       64.87     17.13 o 
  -4   5   3      439.21      628.07     50.28 o 
  -3   5   3        3.05       11.27     15.36 o 
  -2   5   3        1.89       -9.94      8.18 o 
  -1   5   3      962.36     1313.63    124.87 o 
   0   5   3      476.01      329.13     36.67 o 
   1   5   3       68.91       29.90     16.94 o 
   2   5   3       29.94        8.70     15.20 o 
   3   5   3      720.00      685.45    136.96 o 
   4   5   3      187.43      329.83     51.56 o 
   5   5   3       44.16       52.69     28.52 o 
   6   5   3       19.10       -6.13     26.32 o 
 -10   6   3       48.88       40.32     25.49 o 
  -9   6   3        0.06      -20.36     20.36 o 
  -8   6   3      273.78      202.71     33.45 o 
  -7   6   3       58.01      122.96     38.91 o 
  -6   6   3      120.23      210.45     43.26 o 
  -5   6   3      113.67      154.56     24.98 o 
  -4   6   3        8.49       -0.99      9.45 o 
  -3   6   3       41.20       36.37     16.68 o 
  -2   6   3       63.18      119.08     26.96 o 
  -1   6   3      862.03     1053.53    102.09 o 
   0   6   3       17.22       13.98     22.37 o 
   1   6   3        0.17       -0.88     16.73 o 
   2   6   3        1.22      -24.01     17.48 o 
   3   6   3        3.79       -3.49     19.77 o 
   4   6   3      505.60      755.79     74.14 o 
   5   6   3       40.67       93.05     35.76 o 
 -10   7   3       68.51       59.39     28.27 o 
  -9   7   3      126.51      131.97     32.38 o 
  -8   7   3      402.64      554.48     60.67 o 
  -7   7   3      337.53      369.23     45.51 o 
  -6   7   3        3.20       -2.56     15.08 o 
  -5   7   3       74.45       69.37     32.85 o 
  -4   7   3       37.74       65.89     20.73 o 
  -3   7   3       20.88       22.31     13.47 o 
  -2   7   3       72.59      123.46     30.18 o 
  -1   7   3        1.11      -23.95     15.97 o 
   0   7   3        1.94      -21.73     14.48 o 
   1   7   3      225.26      245.17     38.38 o 
   2   7   3     1238.46      977.50     98.46 o 
   3   7   3      852.68      845.08     87.90 o 
   4   7   3      172.26      491.72    326.78 o 
  -9   8   3       60.99       32.11     26.57 o 
  -8   8   3      123.58      239.39     40.28 o 
  -7   8   3      107.98      198.15     35.97 o 
  -6   8   3      174.00      205.25     34.29 o 
  -5   8   3      273.33      370.29     46.27 o 
  -4   8   3       70.76       84.61     22.03 o 
  -3   8   3       96.76      102.55     24.02 o 
  -2   8   3       11.05        5.28     17.28 o 
  -1   8   3      187.23      165.99     32.12 o 
   0   8   3      217.47      190.15     60.42 o 
   1   8   3       79.25       30.59     25.83 o 
   2   8   3       39.61       68.38     28.81 o 
   3   8   3        3.88       13.80     37.86 o 
  -8   9   3        5.13       66.56     27.23 o 
  -7   9   3       24.48        4.55     23.78 o 
  -6   9   3     1121.35     1250.94    190.45 o 
  -5   9   3       39.96      209.69     53.46 o 
  -4   9   3        9.89        0.15     33.67 o 
  -3   9   3      496.31      494.58     88.70 o 
  -2   9   3      413.68      325.82     46.24 o 
  -1   9   3       26.51      -13.16     24.84 o 
   0   9   3       12.20       -7.77     24.50 o 
   1   9   3      119.13      138.45     35.60 o 
   2   9   3      277.02      263.55     56.93 o 
  -7  10   3      107.17       57.16     42.97 o 
  -6  10   3        2.19      -47.22     35.04 o 
  -5  10   3        5.38       84.73     44.13 o 
  -4  10   3      635.92      549.79     90.65 o 
  -3  10   3      198.89      193.19     56.25 o 
  -2  10   3       58.51       44.95     42.18 o 
  -1  10   3        3.78       -7.20     27.94 o 
   0  10   3        3.14      -10.38     35.74 o 
   1 -11   4       17.20       -7.48     47.62 o 
   2 -11   4      300.01      340.66     84.54 o 
   3 -11   4        0.00      -46.37     47.38 o 
   4 -11   4       48.54       88.77     55.22 o 
   5 -11   4      245.36      210.03     72.33 o 
  -2 -10   4       27.29        1.44     28.52 o 
  -1 -10   4        0.52       35.52     37.96 o 
   0 -10   4      271.84      425.81     87.19 o 
   1 -10   4       46.86       25.16     36.80 o 
   2 -10   4        7.30      -17.56     37.65 o 
   3 -10   4        6.84      -48.41     38.78 o 
   4 -10   4        2.71      -35.65     26.23 o 
   5 -10   4        1.19       12.18     27.98 o 
   6 -10   4       26.71       18.09     30.49 o 
   7 -10   4      148.03      172.38     41.96 o 
  -3  -9   4       58.66       46.14     27.94 o 
  -2  -9   4       31.58       28.36     33.72 o 
  -1  -9   4      139.91      312.67     70.02 o 
   0  -9   4       43.42       12.22     37.47 o 
   1  -9   4      105.34      163.62     49.38 o 
   2  -9   4       38.43       58.53     37.38 o 
   3  -9   4      172.46      319.64     46.84 o 
   4  -9   4      202.33      217.23     60.37 o 
   5  -9   4       37.13       47.68     28.30 o 
   6  -9   4      381.47      678.92    117.01 o 
   7  -9   4      118.86      211.78     43.41 o 
   8  -9   4       38.99       75.72     35.92 o 
  -4  -8   4       74.27       73.27     38.41 o 
  -3  -8   4       27.68       13.67     19.11 o 
  -2  -8   4      330.86      276.06     38.24 o 
  -1  -8   4      119.64       89.74     39.47 o 
   0  -8   4        0.52        8.33     30.24 o 
   1  -8   4      137.43      156.54     43.22 o 
   2  -8   4        3.77      112.41     38.32 o 
   3  -8   4      164.22      315.86     45.98 o 
   4  -8   4      102.36      184.67     34.95 o 
   5  -8   4       15.95        8.46     23.21 o 
   6  -8   4       28.53       17.50     23.36 o 
   7  -8   4      171.58      241.95     42.15 o 
   8  -8   4      225.25      287.03     46.27 o 
   9  -8   4       84.27       49.17     48.66 o 
  -6  -7   4       41.62       33.97     34.80 o 
  -5  -7   4       30.32       57.80     30.36 o 
  -4  -7   4     1630.21     1354.30    191.84 o 
  -3  -7   4      279.74      230.34     32.97 o 
  -2  -7   4        2.29        3.12     14.52 o 
  -1  -7   4      430.42      538.88     84.60 o 
   0  -7   4       31.12       39.93     27.90 o 
   1  -7   4        5.43        0.73     24.56 o 
   2  -7   4       13.87       24.62     25.47 o 
   3  -7   4     1128.11     1089.73    108.82 o 
   4  -7   4      161.04      226.90     36.31 o 
   5  -7   4        3.34        6.86     28.67 o 
   6  -7   4        3.40      -21.09     18.54 o 
   7  -7   4      319.81      426.79     55.50 o 
   8  -7   4      123.38      195.74     35.95 o 
   9  -7   4       61.55      110.41     48.72 o 
  -6  -6   4       18.02       97.82     35.71 o 
  -5  -6   4       89.86      251.87     48.66 o 
  -4  -6   4     1020.09      860.03    123.62 o 
  -3  -6   4       78.24      128.79     38.44 o 
  -2  -6   4      418.34      311.58     33.58 o 
  -1  -6   4      126.04      357.55     66.16 o 
   0  -6   4       23.93       16.17     22.18 o 
   1  -6   4       26.13       60.75     24.13 o 
   2  -6   4      395.38      315.92     51.45 o 
   3  -6   4       91.53       62.27     19.31 o 
   4  -6   4       84.01       94.39     15.88 o 
   5  -6   4       94.96      144.93     17.02 o 
   6  -6   4       82.60      119.92     26.05 o 
   7  -6   4       26.49       21.01     20.57 o 
   8  -6   4       82.04       31.39     23.18 o 
   9  -6   4       45.61       82.54     42.79 o 
  10  -6   4        8.02       -9.06     37.86 o 
  -7  -5   4        5.02       12.13     29.33 o 
  -6  -5   4      476.81      390.13     61.42 o 
  -5  -5   4      323.07      354.55     55.85 o 
  -4  -5   4        3.17       41.91     21.12 o 
  -2  -5   4     2074.96     1924.23    185.16 o 
  -1  -5   4      193.09       86.25     20.79 o 
   0  -5   4     2576.96     2745.86    379.25 o 
   1  -5   4     1177.05     1542.90    215.09 o 
   2  -5   4       58.71       55.86     22.03 o 
   3  -5   4       17.69       -0.02     12.71 o 
   4  -5   4     1285.86     1239.60     96.04 o 
   5  -5   4       77.02       49.14     11.62 o 
   6  -5   4      442.19      446.36     37.68 o 
   7  -5   4      273.23      192.49     30.04 o 
   8  -5   4      370.40      314.59     48.09 o 
   9  -5   4      177.67      174.38     51.51 o 
  10  -5   4       25.53       24.04     46.38 o 
  -8  -4   4        4.90      -38.11     25.40 o 
  -7  -4   4       18.96       -2.07     23.31 o 
  -6  -4   4        7.90       14.98     24.65 o 
  -5  -4   4        4.61       -1.61     16.53 o 
  -4  -4   4      582.05      633.57     91.23 o 
  -3  -4   4     3915.69     3290.49    451.36 o 
  -2  -4   4      883.40      714.50     69.94 o 
  -1  -4   4       38.89       85.84     13.76 o 
   0  -4   4      381.20      450.42     67.04 o 
   1  -4   4      108.60      101.96     24.58 o 
   2  -4   4      445.66      827.12    116.91 o 
   4  -4   4      137.32      159.26     30.12 o 
   5  -4   4      791.61     1233.77     96.27 o 
   6  -4   4        9.33       33.70     11.83 o 
   7  -4   4      194.84      275.25     60.36 o 
   8  -4   4       61.56      130.77     45.40 o 
  10  -4   4       15.79       19.72     44.04 o 
  -8  -3   4       53.77      -11.55     27.81 o 
  -7  -3   4        2.91       10.39     24.22 o 
  -6  -3   4       32.25       24.92     20.00 o 
  -5  -3   4        6.66        2.07     14.92 o 
  -4  -3   4       20.63       22.55     16.90 o 
  -3  -3   4      244.00      211.94     34.31 o 
  -2  -3   4      462.03      290.19     43.03 o 
  -1  -3   4       80.75       62.87     11.03 o 
   1  -3   4      623.88      298.61     45.59 o 
   2  -3   4     1590.48     1581.61    148.90 o 
   3  -3   4      746.05      703.89     68.48 o 
   4  -3   4      131.51      160.84     16.66 o 
   5  -3   4      914.61     1171.71     91.06 o 
   6  -3   4      157.26      215.95     23.04 o 
   7  -3   4       32.33       52.23     21.09 o 
   8  -3   4      378.04      397.92     50.03 o 
   9  -3   4       14.47       -9.39     41.61 o 
  10  -3   4      154.29      252.39     68.65 o 
  -9  -2   4      133.52      142.83     40.72 o 
  -8  -2   4       56.47       49.87     29.69 o 
  -7  -2   4       23.10       41.85     22.49 o 
  -6  -2   4       84.15       79.04     23.34 o 
  -5  -2   4        0.72       28.26     13.92 o 
  -4  -2   4    10615.15    12119.51   1652.02 o 
  -3  -2   4      666.38      947.03    131.61 o 
  -2  -2   4     2501.19     2777.89    380.04 o 
  -1  -2   4     2356.05     2301.40    315.28 o 
   1  -2   4    18426.64    25904.90   2412.60 o 
   2  -2   4    16389.14    12895.48   1190.70 o 
   3  -2   4     3168.31     2697.50    251.37 o 
   4  -2   4       60.34       81.84     11.90 o 
   5  -2   4       59.94       56.08     18.60 o 
   6  -2   4        0.01      -10.03      9.78 o 
   7  -2   4       83.84      144.44     44.19 o 
   8  -2   4       33.05       48.56     25.34 o 
   9  -2   4      234.82      404.29     82.60 o 
  -9  -1   4       34.09       37.04     27.32 o 
  -8  -1   4       14.36       23.07     23.92 o 
  -7  -1   4      134.88      289.50     49.84 o 
  -6  -1   4        3.71        5.23     13.10 o 
  -5  -1   4      321.42      431.25     62.69 o 
  -4  -1   4       42.58       31.21     12.22 o 
  -3  -1   4      700.14      394.26     55.95 o 
  -2  -1   4       17.90       20.97      7.42 o 
  -1  -1   4      449.58      299.89     42.27 o 
   0  -1   4      709.10      501.31     47.82 o 
   1  -1   4     1315.84     2393.17    308.45 o 
   2  -1   4     5068.47     4862.99    621.33 o 
   3  -1   4       68.12       47.83     10.55 o 
   4  -1   4        6.76       31.41     14.38 o 
   5  -1   4      183.01      227.11     22.68 o 
   6  -1   4      140.85      144.63     19.88 o 
   7  -1   4      129.83      112.35     18.40 o 
   8  -1   4        4.96      -33.89     22.59 o 
   9  -1   4       10.20        9.51     28.35 o 
 -10   0   4        3.59      -14.98     25.59 o 
  -9   0   4      734.97      609.84     89.80 o 
  -8   0   4      111.44      139.76     27.37 o 
  -7   0   4      307.88      303.36     40.29 o 
  -6   0   4      858.03      452.61     66.73 o 
  -5   0   4      222.54      228.96     34.98 o 
  -4   0   4      812.95      651.78     91.32 o 
  -3   0   4      853.93      943.93    130.49 o 
  -2   0   4       32.19       10.58      7.57 o 
  -1   0   4       89.40       22.70     15.07 o 
   0   0   4     8467.32     8013.06    746.84 o 
   1   0   4      370.83      345.64     33.33 o 
   2   0   4      531.76      503.80     48.56 o 
   3   0   4     1146.87     1276.63     98.69 o 
   4   0   4      327.16      161.20     16.40 o 
   5   0   4     1059.24     1641.39    127.02 o 
   6   0   4     2260.98     2045.34    158.19 o 
   7   0   4       77.87       96.42     19.07 o 
   8   0   4      137.33      105.77     32.78 o 
   9   0   4        0.03      -37.66     28.48 o 
 -10   1   4       10.87       -2.25     19.82 o 
  -9   1   4      110.85      158.13     29.21 o 
  -8   1   4        5.43      -13.72     14.71 o 
  -7   1   4      243.98      206.50     28.82 o 
  -6   1   4        4.84       37.26     14.45 o 
  -5   1   4       49.25       39.35     12.50 o 
  -4   1   4      291.87      272.84     40.69 o 
  -3   1   4      281.00      442.00     62.66 o 
  -2   1   4     5380.55     4488.20    418.16 o 
  -1   1   4     3243.93     2779.89    260.95 o 
   0   1   4      611.53      594.12     56.81 o 
   1   1   4      656.30      400.63     79.31 o 
   2   1   4      185.08      197.24     21.29 o 
   3   1   4      413.85      265.22     23.20 o 
   4   1   4      988.62     1017.95     80.05 o 
   5   1   4        2.09       78.65     22.44 o 
   6   1   4        0.50       53.63     15.20 o 
   7   1   4      283.40      384.73     39.50 o 
   8   1   4      108.50       89.83     32.71 o 
   9   1   4        3.71       22.46     43.52 o 
 -10   2   4      215.87      215.99     75.66 o 
  -9   2   4       16.11       13.20     17.27 o 
  -8   2   4       17.77        4.88     18.16 o 
  -7   2   4       24.07       36.77     14.62 o 
  -6   2   4      351.91      433.30     45.34 o 
  -5   2   4     1032.13      836.67    105.05 o 
  -4   2   4       32.83       30.40      8.09 o 
  -3   2   4     2528.01     2339.43    219.14 o 
  -2   2   4     6092.05     9241.64    860.71 o 
  -1   2   4       28.80       15.04     12.19 o 
   1   2   4        8.93       -3.07      8.31 o 
   2   2   4      426.02      765.01     74.48 o 
   3   2   4      278.89      203.90     17.14 o 
   4   2   4      162.16      239.01     25.19 o 
   5   2   4      193.15      231.18     25.21 o 
   6   2   4      287.08      376.70     34.18 o 
   7   2   4      277.11      354.53     60.33 o 
   8   2   4        0.10        4.44     36.59 o 
 -10   3   4      224.66      196.13     50.46 o 
  -9   3   4        9.69       -1.84     14.90 o 
  -8   3   4        9.00        8.96     15.58 o 
  -7   3   4      122.74      184.01     25.53 o 
  -6   3   4       54.94       23.80     13.81 o 
  -5   3   4       30.56       23.38      9.32 o 
  -4   3   4      155.41      162.16     17.68 o 
  -3   3   4      156.11      319.55     26.36 o 
  -2   3   4     6319.49     5958.60    552.57 o 
   0   3   4      200.30      154.60     28.95 o 
   1   3   4     1425.95     1370.79    129.86 o 
   2   3   4       79.48       95.35     14.00 o 
   3   3   4      475.08      714.60     69.51 o 
   4   3   4       47.51       44.76     11.96 o 
   5   3   4        0.96       -0.21     17.03 o 
   6   3   4     1246.15     1253.27    123.42 o 
   7   3   4      144.10      123.21     30.68 o 
 -10   4   4        8.71      -13.97     19.66 o 
  -9   4   4       14.08       20.65     18.92 o 
  -8   4   4        9.82        9.49     19.13 o 
  -7   4   4       94.52      143.14     25.22 o 
  -6   4   4      225.83      289.48     33.19 o 
  -5   4   4     1214.12     1381.57    133.38 o 
  -4   4   4       86.27       83.24     21.41 o 
  -3   4   4     1212.09     1560.02    119.00 o 
  -2   4   4      794.32      645.17     63.29 o 
   0   4   4        2.56      -12.04     11.30 o 
   1   4   4       13.44       56.24     15.33 o 
   2   4   4     1505.01     1967.18    187.15 o 
   3   4   4      228.45      304.35     37.62 o 
   4   4   4      137.18      174.44     25.21 o 
   5   4   4        0.13      -32.54     21.69 o 
   6   4   4       53.15      104.61     31.12 o 
   7   4   4      119.02      134.53     41.31 o 
 -10   5   4      164.53      165.16     32.22 o 
  -9   5   4       36.85        7.19     18.23 o 
  -8   5   4      232.89      267.64     37.38 o 
  -7   5   4        0.19       33.08     16.62 o 
  -6   5   4      239.82      335.47     46.10 o 
  -5   5   4        0.27      -11.12     13.28 o 
  -4   5   4      680.46      487.14     51.68 o 
  -3   5   4     2957.53     2877.88    217.57 o 
  -2   5   4       31.49       93.03     18.04 o 
  -1   5   4       80.26      110.83     19.87 o 
   0   5   4       28.08       19.56     15.11 o 
   1   5   4       78.61      119.65     23.26 o 
   2   5   4      172.13      259.95     33.35 o 
   3   5   4        5.05       46.08     21.21 o 
   4   5   4       10.95       24.99     22.54 o 
   5   5   4      347.92      517.99    123.91 o 
   6   5   4      141.93      127.34     55.95 o 
 -10   6   4      131.35      152.11     52.29 o 
  -9   6   4        1.33       10.77     21.76 o 
  -8   6   4       13.00      -23.59     18.75 o 
  -7   6   4        0.68       -5.06     17.22 o 
  -6   6   4       56.34       30.89     19.22 o 
  -5   6   4       15.67       -2.89     13.58 o 
  -4   6   4       12.71       11.71     10.84 o 
  -3   6   4        1.58       -2.80     10.41 o 
  -2   6   4     1009.20      887.69     87.38 o 
  -1   6   4      508.42      693.00     88.54 o 
   0   6   4      125.07      172.79     38.27 o 
   1   6   4      196.96      279.05     39.90 o 
   2   6   4      107.29       50.10     22.53 o 
   3   6   4       98.00       61.30     24.10 o 
   4   6   4       74.37      162.79     84.67 o 
   5   6   4       50.41       28.17     36.31 o 
  -9   7   4      139.25       78.52     27.50 o 
  -8   7   4      511.89      384.40     48.03 o 
  -7   7   4        6.38        6.33     19.98 o 
  -6   7   4      288.05      199.92     31.86 o 
  -5   7   4        3.35       25.69     19.30 o 
  -4   7   4      305.15      326.05     40.68 o 
  -3   7   4      407.51      297.82     56.50 o 
  -2   7   4        9.33       10.45     15.62 o 
  -1   7   4       12.06       15.04     16.92 o 
   0   7   4        2.06       -2.94     17.76 o 
   1   7   4      204.69      284.26     41.71 o 
   2   7   4      237.10      345.02     44.64 o 
   3   7   4      238.14      310.00     71.11 o 
   4   7   4      133.19       59.90     45.56 o 
  -9   8   4        0.00      -16.74     34.13 o 
  -8   8   4       13.09      -21.35     22.86 o 
  -7   8   4      320.77      336.99     46.82 o 
  -6   8   4      438.89      442.17     53.93 o 
  -5   8   4      141.72      159.31     28.84 o 
  -3   8   4       26.02       31.17     18.75 o 
  -2   8   4        1.71      -23.27     17.27 o 
  -1   8   4       32.16       13.30     21.43 o 
   0   8   4        3.23       -7.20     20.66 o 
   1   8   4        5.76       28.45     24.31 o 
   2   8   4       91.59      105.10     30.68 o 
   3   8   4      137.08      134.80     59.52 o 
  -8   9   4      106.75       89.40     30.24 o 
  -7   9   4        0.38       -3.12     22.01 o 
  -6   9   4        0.03      -23.57     19.84 o 
  -5   9   4      121.48       48.35     35.43 o 
  -4   9   4      452.14      405.63     75.82 o 
  -3   9   4       58.40      161.55     46.22 o 
  -2   9   4       91.29      100.27     47.64 o 
  -1   9   4      159.46      359.65    109.96 o 
   0   9   4        1.59       15.40     25.00 o 
   1   9   4       72.55       79.21     31.69 o 
  -6  10   4       95.33      110.80     45.68 o 
  -5  10   4       10.51      -25.89     34.92 o 
  -4  10   4        9.35        2.67     32.94 o 
  -3  10   4       75.37       66.62     43.64 o 
  -2  10   4      168.96      182.70     54.95 o 
  -1  10   4        1.83      -10.29     25.90 o 
   1 -11   5       40.81       22.43     42.73 o 
   2 -11   5       20.04       27.38     49.20 o 
   3 -11   5      149.49      128.49     56.77 o 
   4 -11   5      136.31      128.70     58.14 o 
   5 -11   5        0.74      -14.65     43.09 o 
  -2 -10   5       18.97       -1.20     34.81 o 
  -1 -10   5      109.23      137.36     39.23 o 
   0 -10   5      221.90      320.15     71.90 o 
   1 -10   5      180.66      163.01     55.28 o 
   2 -10   5       43.83       60.66     44.49 o 
   3 -10   5       27.12      -28.99     37.04 o 
   4 -10   5        3.30        7.70     24.73 o 
   5 -10   5      110.83      187.11     40.31 o 
   6 -10   5      314.37      327.35     52.33 o 
   7 -10   5       73.87      101.39     37.87 o 
  -3  -9   5       84.95       79.23     27.48 o 
  -2  -9   5        6.39       -9.88     19.34 o 
   0  -9   5       37.12       31.33     37.07 o 
   1  -9   5       98.70        7.96     31.60 o 
   2  -9   5      514.77      443.71     73.81 o 
   3  -9   5      138.34      131.94     31.02 o 
   4  -9   5        8.29       18.61     24.91 o 
   5  -9   5      265.02      217.05     40.25 o 
   6  -9   5      214.58      343.30     58.25 o 
   7  -9   5      391.54      416.02     87.57 o 
   8  -9   5       17.60       -6.93     41.57 o 
  -4  -8   5       82.34       57.04     31.24 o 
  -3  -8   5       13.48       29.78     18.16 o 
  -2  -8   5      155.80      121.56     38.58 o 
   0  -8   5        1.11      -10.67     28.26 o 
   1  -8   5      110.04      142.77     40.87 o 
   2  -8   5      576.09      530.71     83.23 o 
   3  -8   5       80.40      108.57     26.66 o 
   4  -8   5       15.01      -21.62     20.62 o 
   5  -8   5       41.92       -7.26     23.22 o 
   6  -8   5      461.67      413.05     53.23 o 
   7  -8   5      512.44      569.41     71.05 o 
   8  -8   5       22.51       47.83     43.31 o 
   9  -8   5       20.97      -22.46     37.99 o 
  -6  -7   5       51.70        2.86     29.20 o 
  -5  -7   5      351.02      298.49     51.00 o 
  -4  -7   5      223.39      322.12     58.10 o 
  -3  -7   5      118.60      139.61     25.21 o 
  -2  -7   5       65.18       38.84     21.15 o 
  -1  -7   5      165.24      196.95     28.02 o 
   0  -7   5      110.59       56.71     31.21 o 
   1  -7   5       12.96       -9.03     20.27 o 
   2  -7   5       40.51       32.94     25.40 o 
   3  -7   5      590.81      776.64    113.93 o 
   4  -7   5      470.32      510.54     43.45 o 
   5  -7   5       43.16       88.02     15.77 o 
   6  -7   5       65.14       64.52     24.70 o 
   7  -7   5        0.34        5.82     22.62 o 
   8  -7   5      247.32      251.78     63.33 o 
   9  -7   5       48.10       58.11     43.95 o 
  -6  -6   5      349.85      357.68     58.01 o 
  -5  -6   5       15.33       60.51     26.23 o 
  -4  -6   5       24.34       42.06     24.07 o 
  -3  -6   5       51.77       10.12     18.63 o 
  -2  -6   5      265.28      211.94     41.66 o 
  -1  -6   5      557.70      400.44     41.67 o 
   0  -6   5      335.03      359.83     58.59 o 
   1  -6   5      381.83      506.49     76.82 o 
   2  -6   5       21.92       39.20     21.42 o 
   3  -6   5      146.43      173.19     39.08 o 
   4  -6   5        4.54        6.19     11.36 o 
   5  -6   5        0.25        1.07     10.72 o 
   6  -6   5       27.98       54.74     21.43 o 
   7  -6   5      113.32      102.64     27.26 o 
   8  -6   5       34.89       12.40     35.86 o 
   9  -6   5       17.64      -11.91     34.76 o 
  -7  -5   5      663.88      559.09     85.30 o 
  -6  -5   5      113.22      116.91     32.82 o 
  -5  -5   5     1300.82      944.85    134.26 o 
  -4  -5   5      856.27      753.88    107.73 o 
  -3  -5   5      529.49      403.81     60.35 o 
  -2  -5   5       31.56       47.33     12.47 o 
  -1  -5   5      454.27      321.57     33.41 o 
   0  -5   5      563.46     1156.72    164.34 o 
   1  -5   5        0.78       -6.29     16.62 o 
   2  -5   5        1.92        8.72     15.86 o 
   3  -5   5      103.66       74.90     16.91 o 
   5  -5   5        0.35        3.11     10.60 o 
   6  -5   5      149.48      236.45     26.27 o 
   7  -5   5       32.73       80.86     45.31 o 
   8  -5   5        1.13       -2.13     32.39 o 
   9  -5   5        0.83       -1.70     37.77 o 
  -8  -4   5        7.73      -17.84     24.16 o 
  -7  -4   5        2.73       -4.56     21.97 o 
  -6  -4   5      499.82      432.49     66.86 o 
  -5  -4   5       23.33      -16.90     17.26 o 
  -4  -4   5      343.16      608.47     87.82 o 
  -3  -4   5      227.25      202.64     35.80 o 
  -2  -4   5       10.35       13.31     14.13 o 
  -1  -4   5      198.34      198.03     25.50 o 
   1  -4   5      526.70      344.24     52.72 o 
   2  -4   5     1665.08     1537.26    145.29 o 
   3  -4   5     1894.45     1808.53    170.49 o 
   4  -4   5      956.23     1212.90    114.28 o 
   5  -4   5      228.12      234.74     34.23 o 
   6  -4   5      316.63      322.11     29.67 o 
   7  -4   5       18.57       52.07     14.20 o 
   8  -4   5     1056.01     1037.08    147.69 o 
   9  -4   5        4.09        0.73     37.38 o 
  -8  -3   5        0.06      -11.21     23.37 o 
  -7  -3   5      218.35      203.55     42.97 o 
  -6  -3   5       56.66      130.98     31.24 o 
  -5  -3   5       18.73        4.59     17.35 o 
  -4  -3   5        8.04       -1.85     14.53 o 
  -2  -3   5      463.15      279.92     41.76 o 
  -1  -3   5      985.54      854.77    118.79 o 
   0  -3   5     2189.32     1215.13    128.59 o 
   1  -3   5     1721.32     1218.47    168.75 o 
   2  -3   5     5682.17     7234.20    674.89 o 
   3  -3   5       22.43       33.50     16.11 o 
   4  -3   5       37.59       21.30      9.88 o 
   5  -3   5      387.92      363.43     31.13 o 
   6  -3   5       66.51       55.09     12.70 o 
   7  -3   5       43.45       37.12     20.24 o 
   8  -3   5      119.03      184.12     34.98 o 
   9  -3   5       33.18       51.33     47.65 o 
  -9  -2   5       68.94       44.34     30.72 o 
  -8  -2   5       44.43       86.82     28.69 o 
  -7  -2   5      601.93      543.84     80.74 o 
  -6  -2   5       34.64      105.88     26.44 o 
  -5  -2   5      103.00       75.00     20.73 o 
  -4  -2   5      529.74      894.37    125.14 o 
  -3  -2   5      345.10      339.90     49.69 o 
  -2  -2   5     1114.15      792.96    110.19 o 
  -1  -2   5      760.46     1039.32    143.28 o 
   0  -2   5      184.03      112.05     18.29 o 
   1  -2   5        8.74       18.39      6.85 o 
   2  -2   5      419.91      570.49     75.42 o 
   3  -2   5     5852.95     6610.20    616.72 o 
   4  -2   5    10635.62    13428.51   1015.95 o 
   5  -2   5       26.43       58.36     10.72 o 
   6  -2   5      190.37      197.55     33.00 o 
   7  -2   5       83.45       96.03     26.38 o 
   8  -2   5      364.26      355.51     86.53 o 
   9  -2   5       88.63       21.45     42.52 o 
  -9  -1   5        0.00       10.76     25.98 o 
  -8  -1   5        3.26      -10.94     22.00 o 
  -7  -1   5       26.70       26.71     20.06 o 
  -6  -1   5      132.53      163.25     27.99 o 
  -5  -1   5      286.41      357.83     52.48 o 
  -4  -1   5      186.55      213.82     33.31 o 
  -3  -1   5      167.17      183.74     28.23 o 
  -2  -1   5      194.07      294.05     42.21 o 
  -1  -1   5      335.36      333.70     47.01 o 
   0  -1   5      452.44      588.88     56.18 o 
   1  -1   5     8102.41     7527.32    960.56 o 
   2  -1   5      866.21      987.85    128.48 o 
   3  -1   5     1957.03     2636.68    246.90 o 
   4  -1   5       20.09       41.84     16.58 o 
   5  -1   5       40.97       63.70     13.44 o 
   6  -1   5       41.77       26.64     12.02 o 
   7  -1   5        0.65      -22.60     21.21 o 
   8  -1   5       70.69      137.53     33.74 o 
   9  -1   5       59.77       66.90     31.53 o 
 -10   0   5       10.64      -10.70     23.03 o 
  -9   0   5       26.64       52.76     23.95 o 
  -8   0   5        1.61        6.44     19.48 o 
  -7   0   5        2.18       -2.10     15.68 o 
  -6   0   5      429.47      422.07     61.75 o 
  -5   0   5      126.68      153.80     27.56 o 
  -4   0   5      322.42      358.22     51.90 o 
  -3   0   5     3384.56     2915.62    398.64 o 
  -2   0   5      338.61      464.37     65.27 o 
   0   0   5     4916.09     6135.88    572.14 o 
   1   0   5       39.35       43.14      7.76 o 
   2   0   5       97.47      179.07     19.95 o 
   3   0   5     2040.96     2362.46    221.83 o 
   4   0   5       12.13       56.98     19.14 o 
   5   0   5     1231.83     1669.93    129.46 o 
   6   0   5       30.66       74.35     15.41 o 
   7   0   5       86.28      183.20     35.00 o 
   8   0   5      193.13      295.06     70.92 o 
   9   0   5       31.88       17.08     30.48 o 
 -10   1   5        6.71      -22.82     23.34 o 
  -9   1   5      270.43      307.50     54.34 o 
  -8   1   5      127.08      206.56     40.20 o 
  -7   1   5        6.39       11.58     13.80 o 
  -6   1   5      635.99      669.80     94.78 o 
  -5   1   5        2.68       19.12     13.01 o 
  -4   1   5      241.01      164.93     27.14 o 
  -3   1   5       19.61        6.20     10.36 o 
  -1   1   5     5036.87     6770.99    631.25 o 
   0   1   5       34.92       46.37      8.99 o 
   1   1   5      662.83      745.37     71.05 o 
   2   1   5       60.88      206.99     54.72 o 
   3   1   5        4.34       36.35     11.01 o 
   4   1   5      347.73      246.18     24.71 o 
   6   1   5        4.21       10.39     12.91 o 
   7   1   5        0.34      -36.27     36.86 o 
   8   1   5       65.66       95.82     49.23 o 
 -10   2   5      597.89      498.32     54.83 o 
  -9   2   5        8.27        5.56     16.82 o 
  -8   2   5      310.38      283.23     35.97 o 
  -7   2   5      261.29      285.43     89.04 o 
  -6   2   5      157.98      130.02     20.72 o 
  -5   2   5      248.52      305.35     46.22 o 
  -4   2   5        0.23       35.65      9.87 o 
  -3   2   5     7433.88     6880.71    640.63 o 
  -2   2   5     1099.56     1005.40     95.29 o 
  -1   2   5      877.69      975.15     92.46 o 
   1   2   5      649.05      606.74     59.38 o 
   2   2   5       27.19      109.80     26.53 o 
   3   2   5     1105.20     1314.33     88.34 o 
   4   2   5        4.01       34.08     12.84 o 
   5   2   5       11.41        7.47     15.48 o 
   6   2   5       59.35       72.64     19.51 o 
   7   2   5        0.11      -22.49     32.67 o 
   8   2   5        8.42      -13.95     36.86 o 
 -10   3   5       81.61      106.78     25.98 o 
  -9   3   5        7.51       -5.00     20.45 o 
  -8   3   5       48.54       47.00     18.14 o 
  -7   3   5        0.15       -9.20     13.12 o 
  -6   3   5      128.21       84.87     24.56 o 
  -5   3   5     1033.98     1055.46     81.79 o 
  -4   3   5       31.03       15.94     13.58 o 
  -2   3   5      381.40      261.55     27.58 o 
  -1   3   5       42.99       15.59      9.73 o 
   0   3   5      666.26      721.72     70.24 o 
   1   3   5       19.52       18.45     12.64 o 
   2   3   5      356.71      351.90     37.88 o 
   3   3   5     1472.30     2077.57    160.42 o 
   4   3   5       45.40       94.53     15.08 o 
   5   3   5       60.14       46.31     20.26 o 
   6   3   5       57.28      120.88     62.07 o 
   7   3   5      104.70      155.78     56.34 o 
 -10   4   5      180.39      205.61     35.44 o 
  -9   4   5      100.12      100.30     24.59 o 
  -8   4   5        0.15        4.56     16.63 o 
  -7   4   5       89.13      144.39     25.95 o 
  -6   4   5       62.11       25.32     13.90 o 
  -4   4   5     4134.58     3926.84    367.46 o 
  -3   4   5      445.69      390.92     39.28 o 
  -2   4   5       15.94       25.81     18.25 o 
  -1   4   5        6.45      -16.10     14.24 o 
   0   4   5      830.49      974.68     94.18 o 
   1   4   5     3488.70     3319.80    312.29 o 
   2   4   5       58.33       95.13     15.12 o 
   3   4   5       89.12       83.37     30.83 o 
   4   4   5        1.89       25.17     17.98 o 
   5   4   5     1174.29     1528.13    149.59 o 
   6   4   5       99.05       88.92     31.29 o 
 -10   5   5      271.81      325.58     46.46 o 
  -9   5   5       71.57       94.83     29.68 o 
  -8   5   5      238.64      269.43     38.80 o 
  -7   5   5      363.04      298.39     39.37 o 
  -6   5   5      216.65      258.33     35.06 o 
  -5   5   5        8.10       24.37     16.10 o 
  -4   5   5      273.63      336.15     35.53 o 
  -3   5   5        0.51       -1.22     12.26 o 
  -2   5   5      610.90      547.66     55.18 o 
  -1   5   5      623.09      640.89     63.96 o 
   0   5   5      324.95      271.99     34.42 o 
   1   5   5        5.40        1.42     19.77 o 
   2   5   5       52.81       52.75     18.70 o 
   3   5   5      335.47      365.43     44.36 o 
   4   5   5       73.50      128.44     35.36 o 
   5   5   5       75.39      132.49     40.59 o 
   6   5   5        0.06      -10.18     42.82 o 
 -10   6   5        2.68      -23.83     22.10 o 
  -9   6   5       38.11       62.88     25.87 o 
  -8   6   5        9.51        4.00     23.26 o 
  -7   6   5       58.79       68.09     41.83 o 
  -6   6   5      253.24      336.86     41.21 o 
  -5   6   5      218.85      264.13     41.76 o 
  -4   6   5       22.76       18.48     13.00 o 
  -3   6   5       18.91       22.33     31.68 o 
  -2   6   5      136.09      196.35     55.89 o 
  -1   6   5       43.35      -12.43     14.77 o 
   0   6   5       28.27       11.21     15.98 o 
   1   6   5        0.09        0.73     17.30 o 
   2   6   5       99.31      105.02     26.01 o 
   3   6   5      172.90      172.16     33.94 o 
   5   6   5        0.07       42.94     45.01 o 
  -9   7   5       48.88       17.90     22.86 o 
  -8   7   5       18.36       38.39     23.33 o 
  -7   7   5      752.63      977.06    106.69 o 
  -6   7   5      196.85      179.57     31.53 o 
  -5   7   5       22.77       19.03     16.66 o 
  -4   7   5       87.53       96.24     33.88 o 
  -3   7   5       14.79       23.10     26.23 o 
  -2   7   5      106.41      105.12     33.08 o 
  -1   7   5      108.99      115.10     24.22 o 
   0   7   5       81.01      145.82     44.57 o 
   1   7   5       18.58      -14.49     18.50 o 
   2   7   5      382.51      345.54     48.12 o 
   3   7   5      124.22      257.52     45.98 o 
   4   7   5       17.06      -27.44     34.52 o 
  -9   8   5        7.06      -20.29     23.17 o 
  -8   8   5        0.43      -29.24     19.50 o 
  -7   8   5       16.88       20.73     20.61 o 
  -6   8   5       10.20       95.34     25.80 o 
  -5   8   5      207.23      320.72     44.03 o 
  -4   8   5      323.76      225.98     52.06 o 
  -3   8   5      498.16      416.21     48.02 o 
  -2   8   5      358.21      373.01     45.17 o 
  -1   8   5       17.53       -1.85     21.87 o 
   0   8   5      129.28      170.51     34.05 o 
   1   8   5      130.96      129.17     30.82 o 
   2   8   5      134.77      151.68     33.36 o 
  -7   9   5       15.71       15.44     23.38 o 
  -6   9   5       46.32       58.59     37.56 o 
  -5   9   5        1.73      -11.76     30.18 o 
  -4   9   5      109.87      109.89     40.81 o 
  -3   9   5      998.86      808.92    122.77 o 
  -2   9   5      318.10      230.98     48.87 o 
  -1   9   5      206.45      265.76     45.34 o 
   0   9   5      148.53      170.92     58.87 o 
   1   9   5       34.05       56.34     34.63 o 
  -5  10   5       14.87       12.73     29.14 o 
  -4  10   5       85.87      126.39     46.29 o 
  -3  10   5       57.85       43.98     38.62 o 
  -2  10   5      117.08      148.00     50.93 o 
   1 -11   6      107.08       80.50     52.94 o 
   2 -11   6      182.07      288.86     75.31 o 
   3 -11   6       98.08       81.26     53.97 o 
   4 -11   6       12.20      -11.24     46.38 o 
   5 -11   6       50.93       17.53     31.50 o 
  -1 -10   6       72.52      157.41     34.97 o 
   0 -10   6       85.65      149.18     55.68 o 
   1 -10   6        0.85      -15.77     35.92 o 
   2 -10   6       31.67       54.06     43.06 o 
   3 -10   6        0.23       -5.67     21.63 o 
   4 -10   6        9.93      -24.27     23.88 o 
   5 -10   6      342.30      332.02     51.29 o 
   6 -10   6       23.01       16.34     30.69 o 
   7 -10   6       44.45       73.48     51.66 o 
  -3  -9   6        1.48       19.15     22.17 o 
  -2  -9   6       51.79       39.92     23.08 o 
  -1  -9   6        2.33       94.82     24.97 o 
   0  -9   6      412.15      446.78     85.33 o 
   1  -9   6        0.08       -2.40     31.94 o 
   2  -9   6       13.99      -10.45     31.63 o 
   3  -9   6       80.23      113.61     27.95 o 
   4  -9   6        2.09      -27.19     31.36 o 
   5  -9   6      965.43      906.78     94.38 o 
   6  -9   6     1202.05     1345.58    136.32 o 
   7  -9   6       14.59      -48.68     35.43 o 
   8  -9   6      133.73      126.12     51.12 o 
  -4  -8   6      202.72      199.26     45.04 o 
  -3  -8   6       85.88      112.26     35.01 o 
  -2  -8   6       61.74       31.97     17.39 o 
  -1  -8   6        0.80       17.48     16.44 o 
   0  -8   6        0.30        5.11     33.94 o 
   1  -8   6       13.90       -8.27     27.14 o 
   2  -8   6       89.54      153.68     42.33 o 
   3  -8   6       10.86       22.61     30.63 o 
   4  -8   6       45.50       28.02     17.44 o 
   5  -8   6      297.91      367.71     50.16 o 
   6  -8   6      186.58      330.53     48.64 o 
   7  -8   6       90.01      172.58     54.49 o 
   8  -8   6       10.62       15.65     38.81 o 
  -5  -7   6       17.02       35.07     28.60 o 
  -4  -7   6       19.20       37.56     22.61 o 
  -3  -7   6      380.68      296.70     49.11 o 
  -2  -7   6       13.49       -0.12     16.47 o 
  -1  -7   6       29.37       24.97     14.23 o 
   0  -7   6        9.11       20.76     28.60 o 
   1  -7   6       42.93       39.54     27.05 o 
   2  -7   6        0.86       -0.55     23.19 o 
   3  -7   6      309.35      225.55     47.29 o 
   4  -7   6      141.57      113.49     19.64 o 
   5  -7   6       48.42       49.10     15.45 o 
   6  -7   6       53.06       90.68     26.19 o 
   7  -7   6      943.95     1084.21    154.98 o 
   8  -7   6      213.59      156.90     50.02 o 
   9  -7   6        2.46        8.51     39.17 o 
  -6  -6   6      274.34      321.21     60.69 o 
  -5  -6   6       40.04       13.16     22.94 o 
  -4  -6   6      262.96      315.40     55.19 o 
  -3  -6   6       12.82       11.73     15.74 o 
  -2  -6   6       20.00       51.92     14.98 o 
  -1  -6   6      166.83      175.30     21.82 o 
   1  -6   6        4.65       30.33     22.94 o 
   2  -6   6      266.62      340.17     58.89 o 
   3  -6   6        1.05       -3.77     14.35 o 
   4  -6   6        3.10       28.22     14.73 o 
   5  -6   6      149.16      142.19     18.86 o 
   6  -6   6      280.02      318.92     49.08 o 
   7  -6   6      136.48      143.84     45.83 o 
   8  -6   6      178.98      129.64     47.50 o 
   9  -6   6       10.64       35.92     41.06 o 
  -7  -5   6       88.99       79.47     30.12 o 
  -6  -5   6      179.32      386.33     66.37 o 
  -5  -5   6        6.00       31.76     22.76 o 
  -4  -5   6       91.54      119.28     29.72 o 
  -3  -5   6        6.10        4.71     16.56 o 
  -2  -5   6      929.32      758.59    107.52 o 
  -1  -5   6      181.49      166.71     21.91 o 
   0  -5   6        1.69       16.49     17.00 o 
   1  -5   6     1260.17     1671.59    233.02 o 
   2  -5   6      178.66      154.84     32.67 o 
   3  -5   6     1832.75     2573.81    241.77 o 
   4  -5   6      915.82      729.28     70.90 o 
   5  -5   6       90.31      101.17     15.47 o 
   6  -5   6      353.22      349.16     31.25 o 
   7  -5   6      136.74       50.30     35.95 o 
   8  -5   6       70.90       96.37     42.18 o 
   9  -5   6        0.08      -36.65     35.89 o 
  -8  -4   6       28.09       16.99     30.30 o 
  -7  -4   6      170.91      195.31     43.31 o 
  -6  -4   6      193.49      121.35     32.97 o 
  -5  -4   6       60.12       39.93     21.48 o 
  -4  -4   6       44.52       60.93     21.27 o 
  -3  -4   6     1356.29     1229.59    171.27 o 
  -2  -4   6       96.46      115.84     23.79 o 
  -1  -4   6      120.06       61.45     17.32 o 
   0  -4   6      525.64      407.05     40.59 o 
   1  -4   6      242.89      297.12     48.26 o 
   3  -4   6      485.46      430.13     42.98 o 
   4  -4   6     4207.66     3748.61    350.03 o 
   5  -4   6      509.75      491.42     40.73 o 
   6  -4   6       68.80      132.16     22.31 o 
   7  -4   6       93.28      117.05     27.85 o 
   8  -4   6      139.67      114.30     44.04 o 
   9  -4   6        1.04       -8.60     38.56 o 
  -8  -3   6        6.48      -10.48     26.53 o 
  -7  -3   6       49.19       12.37     23.67 o 
  -6  -3   6       17.44       57.80     23.43 o 
  -5  -3   6       27.88       17.23     17.02 o 
  -4  -3   6      156.19       85.67     22.37 o 
  -3  -3   6      790.03      789.44    111.04 o 
  -2  -3   6     1196.99     1161.43    161.03 o 
  -1  -3   6      558.14      558.06     78.83 o 
   0  -3   6      210.02      140.52     22.91 o 
   1  -3   6      740.21      394.92     31.88 o 
   2  -3   6      115.15      264.77     49.33 o 
   3  -3   6     2458.31     1977.55    184.59 o 
   4  -3   6      169.86      198.37     22.10 o 
   5  -3   6        0.08        2.35      9.55 o 
   6  -3   6       89.09      115.00     23.45 o 
   7  -3   6        0.15        8.50     19.40 o 
   8  -3   6      161.13      147.00     39.69 o 
   9  -3   6      288.87      230.90     62.30 o 
  -9  -2   6       20.84      -25.04     26.59 o 
  -8  -2   6       64.74       83.27     31.54 o 
  -7  -2   6      186.01      210.60     41.85 o 
  -6  -2   6       41.90       88.01     22.88 o 
  -5  -2   6        7.06       -2.25     12.70 o 
  -4  -2   6      157.81      195.41     31.94 o 
  -3  -2   6      141.98      162.77     26.80 o 
  -2  -2   6        1.03       -1.06      7.14 o 
  -1  -2   6       13.70       15.35      8.11 o 
   1  -2   6     1116.78     1161.80    109.51 o 
   2  -2   6     5706.04     5218.84    667.31 o 
   3  -2   6      670.35      670.04     88.98 o 
   4  -2   6     1247.11     1332.79    126.06 o 
   5  -2   6      145.49      113.06     24.79 o 
   6  -2   6       15.45       14.07     17.77 o 
   7  -2   6      444.12      469.46     50.54 o 
   8  -2   6      455.00      513.30     59.68 o 
   9  -2   6       23.48       14.89     28.89 o 
  -9  -1   6        1.16        5.74     25.74 o 
  -8  -1   6       12.89       18.96     21.49 o 
  -7  -1   6      169.78      249.01     43.82 o 
  -6  -1   6      332.81      265.58     41.27 o 
  -5  -1   6       25.28       14.19     14.13 o 
  -4  -1   6      215.64      184.83     29.69 o 
  -3  -1   6      172.93      179.15     27.93 o 
  -2  -1   6      183.32      168.18     25.56 o 
  -1  -1   6     1043.55      733.08     69.76 o 
   0  -1   6       42.98       60.00      9.29 o 
   1  -1   6      501.36      759.19     71.93 o 
   2  -1   6      310.11      277.85     39.05 o 
   3  -1   6      261.92      223.00     34.37 o 
   4  -1   6       14.08       10.96      7.46 o 
   5  -1   6        7.53       12.70      8.82 o 
   6  -1   6       31.80       16.35     20.06 o 
   7  -1   6      418.24      524.50     62.51 o 
   8  -1   6        5.76       12.10     28.30 o 
   9  -1   6       66.59       62.30     33.59 o 
 -10   0   6        0.37        0.94     26.41 o 
  -9   0   6      359.76      328.50     52.88 o 
  -8   0   6      741.46      726.87    105.02 o 
  -7   0   6       70.93       90.04     24.49 o 
  -6   0   6       91.97      119.10     25.13 o 
  -5   0   6      197.64      153.23     26.20 o 
  -4   0   6       13.95       44.19     13.01 o 
  -3   0   6      300.38      643.75     90.04 o 
  -2   0   6      520.64      303.65     30.84 o 
  -1   0   6      110.84       84.51     11.74 o 
   0   0   6     5680.27     6116.21    570.81 o 
   1   0   6      954.15      861.38     81.77 o 
   2   0   6      373.00      471.91     64.12 o 
   3   0   6       49.62       29.48     20.12 o 
   4   0   6      766.52      541.18     43.67 o 
   5   0   6       50.94       38.54     11.65 o 
   6   0   6      374.11      388.93     70.06 o 
   7   0   6       71.81       36.80     25.66 o 
   8   0   6      231.72      347.37     51.83 o 
 -10   1   6       31.23       35.19     26.74 o 
  -9   1   6      182.82      148.91     35.95 o 
  -8   1   6        8.57       16.99     20.70 o 
  -7   1   6        3.59        6.87     16.59 o 
  -6   1   6       39.13       57.44     19.11 o 
  -5   1   6      204.31      194.89     31.03 o 
  -4   1   6      248.97      192.64     33.15 o 
  -3   1   6     2323.69     2574.02    240.18 o 
  -2   1   6      564.61      496.37     48.83 o 
  -1   1   6      890.39     1026.32     97.12 o 
   0   1   6       19.24       16.32      8.19 o 
   1   1   6       32.11       25.46      9.13 o 
   2   1   6      235.50      249.42     26.86 o 
   3   1   6     1580.08     1252.68     97.30 o 
   4   1   6      339.46      562.85     46.03 o 
   5   1   6       12.30       -1.83     12.24 o 
   6   1   6        9.79        8.06     23.76 o 
   7   1   6      131.51      176.81     36.87 o 
   8   1   6      130.29      135.57     47.80 o 
 -10   2   6       35.93      194.52     42.09 o 
  -9   2   6      113.07       94.66     27.68 o 
  -8   2   6      148.97       97.10     25.53 o 
  -7   2   6        3.70       -6.93     14.74 o 
  -6   2   6        1.86       -0.30     13.80 o 
  -5   2   6      187.51      160.08     20.54 o 
  -4   2   6    10273.19    12041.06   1117.09 o 
  -2   2   6     4054.11     4630.27    431.99 o 
  -1   2   6      332.06      440.49     43.28 o 
   0   2   6      563.90      599.54     57.86 o 
   1   2   6      142.79      149.94     20.46 o 
   2   2   6     1827.72     1494.31    142.17 o 
   3   2   6      135.73      222.85     41.54 o 
   4   2   6      796.59      960.22     76.27 o 
   5   2   6      279.10      240.29     26.12 o 
   6   2   6        0.01       -4.28     30.75 o 
   7   2   6      233.79      436.35     84.63 o 
 -10   3   6       79.62      126.03     34.43 o 
  -9   3   6      514.25      433.13     78.48 o 
  -8   3   6       51.54       79.29     26.07 o 
  -7   3   6        9.55       -2.07     17.66 o 
  -6   3   6        3.85        6.53      8.58 o 
  -5   3   6      249.99      261.65     27.20 o 
  -4   3   6      135.92      186.18     22.22 o 
  -3   3   6      982.52     1428.13    134.47 o 
  -2   3   6      905.36      874.29     83.67 o 
  -1   3   6      110.22      245.43     39.51 o 
   0   3   6      348.01      372.01     38.14 o 
   1   3   6      377.71      379.06     39.14 o 
   2   3   6      207.62      193.58     24.79 o 
   3   3   6       45.28       57.44     14.70 o 
   4   3   6      194.01      283.44     30.41 o 
   5   3   6      236.96      339.89     42.49 o 
   6   3   6      455.50      486.37     77.61 o 
   7   3   6      128.21       81.72     44.77 o 
 -10   4   6       19.34       31.25     22.34 o 
  -9   4   6      894.65      613.22     65.11 o 
  -8   4   6      150.24      100.61     23.63 o 
  -7   4   6        1.12        1.03     14.34 o 
  -6   4   6      262.53      273.14     49.20 o 
  -5   4   6      304.37      387.81     38.59 o 
  -4   4   6     2746.32     2768.11    259.24 o 
  -3   4   6      813.18      678.59     66.03 o 
  -2   4   6     2074.68     2361.69    221.62 o 
  -1   4   6       35.13       35.45     25.76 o 
   0   4   6      692.10      811.97     79.30 o 
   2   4   6      530.83      525.29     54.35 o 
   3   4   6       36.21       36.64     19.08 o 
   4   4   6        0.76       14.82     21.39 o 
   5   4   6       37.32       57.49     32.87 o 
   6   4   6        0.00      -30.51     41.51 o 
 -10   5   6      127.68      137.65     29.18 o 
  -9   5   6      188.24      188.77     89.88 o 
  -8   5   6        0.25      -14.69     18.06 o 
  -7   5   6       80.84       63.40     20.59 o 
  -6   5   6      200.49      339.18     76.67 o 
  -5   5   6      114.67      111.74     31.91 o 
  -4   5   6      201.96      171.52     23.78 o 
  -3   5   6      408.13      394.91     40.56 o 
  -2   5   6       14.92       19.10     12.53 o 
  -1   5   6     1244.55     1331.32    127.07 o 
   0   5   6      758.42      753.64     74.97 o 
   1   5   6       69.39      100.38     21.19 o 
   2   5   6       75.70      106.15     31.80 o 
   3   5   6       51.59       55.35     21.92 o 
   4   5   6        4.02      -13.50     26.18 o 
   5   5   6      135.35      222.97     46.21 o 
  -9   6   6       17.03      -11.89     20.92 o 
  -8   6   6       48.41       64.80     25.15 o 
  -7   6   6       59.10       42.11     20.94 o 
  -6   6   6       23.18       45.15     18.32 o 
  -5   6   6       33.80       53.58     29.23 o 
  -4   6   6       96.62      123.58     22.27 o 
  -3   6   6       83.55       44.67     15.34 o 
  -2   6   6       38.26       25.61     15.62 o 
  -1   6   6        0.21      -17.24     19.10 o 
   0   6   6       59.52       54.23     26.27 o 
   1   6   6       20.04       23.64     18.80 o 
   2   6   6      184.44      256.70     38.53 o 
   3   6   6       39.48       -0.60     21.44 o 
   4   6   6      365.66      333.30     71.87 o 
  -9   7   6        5.92      -30.32     20.22 o 
  -8   7   6       45.98       24.56     22.26 o 
  -7   7   6      264.59      305.75     56.00 o 
  -6   7   6       40.55       86.46     35.46 o 
  -5   7   6       64.73       95.09     36.68 o 
  -4   7   6       10.30      -21.03     25.31 o 
  -3   7   6      194.08      212.85     38.73 o 
  -2   7   6      163.11      172.84     29.69 o 
  -1   7   6      157.35      177.02     29.94 o 
   0   7   6       73.71       59.68     22.87 o 
   1   7   6       39.70       41.05     22.37 o 
   2   7   6       74.99       65.53     27.29 o 
   3   7   6       90.65       44.49     28.51 o 
  -8   8   6       46.51        4.05     22.98 o 
  -7   8   6       60.15      148.15     32.75 o 
  -6   8   6      232.96      120.86     41.12 o 
  -5   8   6       45.48       29.60     34.25 o 
  -4   8   6       47.24        5.62     26.71 o 
  -3   8   6      367.93      494.34     55.32 o 
  -2   8   6      722.23      626.92     65.98 o 
  -1   8   6      235.46      204.72     34.23 o 
   0   8   6       90.03      113.68     29.11 o 
   1   8   6        1.86       36.28     25.95 o 
   2   8   6        1.46      -15.48     25.19 o 
  -7   9   6       31.86       17.60     32.33 o 
  -6   9   6        0.81      -24.22     30.24 o 
  -5   9   6       21.97      -25.65     28.60 o 
  -4   9   6       29.19       33.40     34.89 o 
  -3   9   6        4.24       -7.54     32.82 o 
  -2   9   6        2.12       25.88     22.75 o 
  -1   9   6        8.33        4.09     30.13 o 
   0   9   6       90.43       70.21     28.75 o 
   2 -11   7      162.51      258.98     70.29 o 
   3 -11   7      109.98       38.87     46.98 o 
   4 -11   7       34.45       25.47     47.53 o 
  -1 -10   7      236.65      326.40     92.48 o 
   0 -10   7       14.79       -5.35     32.97 o 
   1 -10   7        3.93       -4.74     38.41 o 
   2 -10   7        1.34      -12.52     37.10 o 
   3 -10   7        5.86       22.75     21.47 o 
   4 -10   7      183.91      167.36     35.58 o 
   5 -10   7      217.38      298.48    105.39 o 
   6 -10   7        0.11       13.31     37.77 o 
  -3  -9   7       16.13       46.44     31.45 o 
  -2  -9   7        0.00       -1.80     17.89 o 
  -1  -9   7     1392.85      888.79     90.60 o 
   1  -9   7        6.46      -30.69     31.30 o 
   2  -9   7        1.31      -16.56     30.39 o 
   3  -9   7      401.99      411.22     70.47 o 
   4  -9   7      117.93       16.61     24.40 o 
   5  -9   7      525.94      493.07     62.70 o 
   6  -9   7        0.00       -3.95     31.45 o 
   7  -9   7       12.24       22.09     40.93 o 
  -4  -8   7      178.27      179.66     42.00 o 
  -3  -8   7       62.57       57.23     27.44 o 
  -2  -8   7      677.32      601.58     62.57 o 
  -1  -8   7      117.21       67.50     20.27 o 
   0  -8   7       36.36       56.59     24.37 o 
   1  -8   7        4.81      -11.03     30.21 o 
   2  -8   7       31.70       37.56     30.42 o 
   3  -8   7       78.42       80.47     33.00 o 
   4  -8   7      302.99      277.50     37.97 o 
   5  -8   7       50.07      151.82     43.73 o 
   6  -8   7      190.02      195.22     53.94 o 
   7  -8   7        0.00       24.46     42.79 o 
   8  -8   7       43.88      101.74     47.74 o 
  -5  -7   7       92.14       75.28     27.96 o 
  -4  -7   7      121.88      133.20     35.19 o 
  -3  -7   7      250.47      305.56     54.55 o 
  -2  -7   7      140.78      126.26     22.25 o 
  -1  -7   7       19.11       22.56     13.80 o 
   0  -7   7       17.39       -3.21     11.59 o 
   1  -7   7       15.23       17.08     26.35 o 
   2  -7   7       47.32       62.09     29.39 o 
   3  -7   7      217.15      162.43     39.02 o 
   4  -7   7      168.76      253.83     33.41 o 
   5  -7   7       13.06       13.65     13.50 o 
   6  -7   7      679.65      482.42     78.34 o 
   7  -7   7      217.69      279.65     66.37 o 
   8  -7   7       20.22      -25.62     34.98 o 
   9  -7   7       37.36       64.88     44.92 o 
  -6  -6   7       34.17       65.58     30.63 o 
  -5  -6   7      218.30      172.58     39.11 o 
  -4  -6   7        1.08        6.93     18.05 o 
  -3  -6   7      235.93      156.42     32.27 o 
  -2  -6   7      251.89      275.24     47.26 o 
  -1  -6   7      387.15      355.25     37.22 o 
   0  -6   7      769.33      420.46     43.03 o 
   1  -6   7      650.61     1319.60    187.83 o 
   2  -6   7      765.19      896.19    128.91 o 
   3  -6   7        0.00       -8.05     14.52 o 
   4  -6   7       22.29       30.72     14.80 o 
   5  -6   7       57.78       54.82     14.29 o 
   6  -6   7        9.32       30.39     17.10 o 
   7  -6   7      105.02      112.29     41.48 o 
   8  -6   7       17.87        9.48     34.00 o 
   9  -6   7       14.15       32.64     38.75 o 
  -7  -5   7      313.17      242.24     50.08 o 
  -6  -5   7       24.19        1.22     20.76 o 
  -5  -5   7        2.45       -3.89     21.06 o 
  -4  -5   7      248.24      252.39     41.61 o 
  -3  -5   7        0.15      -18.99     15.41 o 
  -2  -5   7      481.99      525.09     76.18 o 
  -1  -5   7        2.68      -17.96     11.97 o 
   0  -5   7      311.08      266.77     28.19 o 
   2  -5   7      359.49      412.43     69.64 o 
   3  -5   7       27.45       19.23     13.47 o 
   4  -5   7       54.41       49.06     13.84 o 
   5  -5   7      114.07      137.18     18.16 o 
   6  -5   7      196.98      153.00     25.93 o 
   7  -5   7       40.10       31.18     19.02 o 
   8  -5   7        0.38      -11.43     32.61 o 
   9  -5   7      103.17       87.52     45.95 o 
  -8  -4   7       40.38       69.32     30.02 o 
  -7  -4   7      142.87      207.75     44.64 o 
  -6  -4   7      100.56      138.52     31.91 o 
  -5  -4   7       63.14      141.44     31.79 o 
  -4  -4   7      761.78      787.25    112.01 o 
  -3  -4   7        0.44       55.71     19.11 o 
  -2  -4   7       87.92      227.86     36.34 o 
  -1  -4   7      192.10      211.03     35.86 o 
   0  -4   7        6.95      -16.59     11.06 o 
   1  -4   7        9.20       -4.88      8.24 o 
   2  -4   7       27.64       12.16     13.65 o 
   3  -4   7      670.50      673.56     89.66 o 
   4  -4   7     2524.77     2287.34    214.28 o 
   5  -4   7      466.74      493.49     50.23 o 
   6  -4   7      329.38      246.97     31.28 o 
   7  -4   7      123.26      199.46     31.82 o 
   8  -4   7       46.00      -30.30     32.00 o 
   9  -4   7      120.33      130.31     54.00 o 
  -8  -3   7      106.83       93.60     35.16 o 
  -7  -3   7       26.23       10.55     21.18 o 
  -6  -3   7       64.35      133.93     30.54 o 
  -5  -3   7       41.18       77.68     21.21 o 
  -4  -3   7      117.07      184.44     33.82 o 
  -3  -3   7       66.48      184.13     32.94 o 
  -2  -3   7      312.98      265.24     40.27 o 
  -1  -3   7      666.37     1193.73    165.04 o 
   0  -3   7      529.72      771.36    107.24 o 
   1  -3   7       22.69       18.80      9.15 o 
   2  -3   7      528.62      803.40     76.74 o 
   3  -3   7      241.31      514.51     69.59 o 
   4  -3   7      341.49      315.92     45.25 o 
   5  -3   7       20.40       44.70     16.66 o 
   6  -3   7       57.07       30.28     17.25 o 
   7  -3   7       15.75       49.32     23.20 o 
   8  -3   7       19.60       30.45     25.53 o 
   9  -3   7      148.58      388.06     80.56 o 
  -9  -2   7       51.06        5.93     28.99 o 
  -8  -2   7       43.87      115.75     32.24 o 
  -7  -2   7      601.82      508.59     76.25 o 
  -6  -2   7      319.86      363.36     55.13 o 
  -5  -2   7       15.74       -9.94     13.95 o 
  -4  -2   7       54.69       56.37     17.81 o 
  -3  -2   7       69.59      155.02     26.01 o 
  -2  -2   7     1005.49      828.31    115.02 o 
  -1  -2   7      276.61      469.81     66.03 o 
   0  -2   7      675.39      498.60     48.71 o 
   1  -2   7      484.11      442.41     43.07 o 
   3  -2   7     1831.34     2496.62    321.15 o 
   4  -2   7      489.17      474.79     65.52 o 
   5  -2   7      271.05      241.62     62.98 o 
   6  -2   7      265.45      225.79     33.47 o 
   7  -2   7       69.13      116.92     29.58 o 
   8  -2   7      262.43      237.81     81.14 o 
   9  -2   7        0.95        9.06     29.59 o 
  -9  -1   7      179.07      187.41     43.49 o 
  -8  -1   7      218.08      234.12     46.32 o 
  -7  -1   7       58.50       41.02     22.21 o 
  -6  -1   7        3.43       27.53     17.17 o 
  -5  -1   7      132.85      108.98     22.82 o 
  -4  -1   7      527.96      688.88     96.88 o 
  -3  -1   7       63.15       58.56     15.13 o 
  -2  -1   7      146.62      145.96     23.10 o 
  -1  -1   7       27.84       22.20      8.04 o 
   0  -1   7        0.11       14.53      6.66 o 
   1  -1   7      738.50      687.17     65.43 o 
   2  -1   7       81.39       45.37     16.29 o 
   3  -1   7       11.99       27.11     16.65 o 
   4  -1   7      416.09      350.69     51.24 o 
   5  -1   7       38.09       48.27     17.87 o 
   6  -1   7        8.06        6.83     17.64 o 
   7  -1   7        2.76      -12.56     23.45 o 
   8  -1   7      170.23      168.80     37.87 o 
  -9   0   7        6.67       46.04     26.23 o 
  -8   0   7        1.85       43.76     21.18 o 
  -7   0   7       53.62       48.78     19.05 o 
  -6   0   7     1769.20     1657.55    229.34 o 
  -5   0   7      920.16     1108.25    154.16 o 
  -4   0   7      187.71      199.48     31.57 o 
  -3   0   7     1635.96     2154.01    202.27 o 
  -2   0   7      529.80      477.08     46.83 o 
  -1   0   7     1591.57     1432.51    134.93 o 
   0   0   7     1718.60     1793.50    168.40 o 
   2   0   7      537.34      562.70     54.35 o 
   3   0   7      109.85      224.36     25.67 o 
   4   0   7        1.00      148.76     42.97 o 
   5   0   7       55.59      168.41     39.89 o 
   6   0   7       19.09       27.43     22.98 o 
   7   0   7      634.92      709.30     73.99 o 
   8   0   7       10.26       31.64     33.38 o 
 -10   1   7        7.34        1.46     25.25 o 
  -9   1   7        2.82       -8.24     21.82 o 
  -8   1   7       18.11       17.60     20.36 o 
  -7   1   7       24.13       16.23     17.63 o 
  -6   1   7      143.54       81.32     22.00 o 
  -5   1   7        0.03       34.58     15.74 o 
  -4   1   7        6.32      -13.92      9.28 o 
  -3   1   7      122.55      189.09     21.20 o 
  -2   1   7      315.33      315.88     31.93 o 
  -1   1   7      262.71      446.05     43.68 o 
   0   1   7        3.71       17.81      8.17 o 
   1   1   7      150.23      153.16     19.55 o 
   2   1   7      335.93      322.40     33.51 o 
   4   1   7      158.71      172.50     19.92 o 
   5   1   7       20.49       39.24     19.50 o 
   6   1   7        0.15      -31.09     20.73 o 
   7   1   7       38.28       83.79     32.05 o 
   8   1   7        6.89      -20.27     42.73 o 
 -10   2   7      507.78      354.58     57.31 o 
  -9   2   7      119.18       82.05     26.62 o 
  -8   2   7       59.43       58.84     22.40 o 
  -7   2   7       36.00       29.02     16.41 o 
  -6   2   7      120.25      138.81     20.56 o 
  -5   2   7      152.70      174.28     22.26 o 
  -4   2   7      802.69     1028.12     97.81 o 
  -3   2   7     3431.30     3386.70    317.10 o 
  -2   2   7     1087.35     1164.30    110.31 o 
  -1   2   7      899.24      818.37     78.51 o 
   0   2   7      261.81      245.71     26.55 o 
   1   2   7     1555.84     2143.63    202.01 o 
   2   2   7      128.19      149.47     21.70 o 
   3   2   7      371.91      378.37     56.01 o 
   5   2   7       67.15       62.65     24.48 o 
   6   2   7      157.57      169.97     54.00 o 
   7   2   7       77.06       65.25     42.97 o 
 -10   3   7      132.21      194.46     42.76 o 
  -9   3   7        6.08       -1.88     22.09 o 
  -8   3   7       97.20       63.85     25.47 o 
  -7   3   7       32.38        2.34     17.14 o 
  -6   3   7      201.30      162.32     27.87 o 
  -5   3   7        1.03       -7.38      8.93 o 
  -4   3   7      183.57      232.24     25.53 o 
  -3   3   7      941.92      863.02     82.17 o 
  -2   3   7      388.01      487.75     48.33 o 
  -1   3   7       33.15       70.21     23.31 o 
   0   3   7      963.25     1035.71     99.31 o 
   1   3   7       36.26       49.41     14.45 o 
   2   3   7        7.45        2.75     11.99 o 
   3   3   7        4.61        2.36     11.69 o 
   4   3   7       10.14       15.12     17.28 o 
   5   3   7        6.59      -29.48     28.38 o 
   6   3   7      251.47      149.70     50.21 o 
 -10   4   7       15.32       15.68     23.86 o 
  -9   4   7       30.48       12.64     23.70 o 
  -8   4   7      786.22      717.02    104.99 o 
  -7   4   7       23.39       22.85     23.31 o 
  -6   4   7      275.77      280.98     49.69 o 
  -5   4   7      522.39      462.14     46.55 o 
  -4   4   7     1534.00     1317.19    124.57 o 
  -3   4   7      283.87      454.93     45.46 o 
  -2   4   7      142.49      281.74     30.67 o 
  -1   4   7     1206.32     1156.73    110.52 o 
   0   4   7      593.63      597.91     59.93 o 
   1   4   7      657.54      565.47     57.45 o 
   2   4   7       11.16        4.09     14.98 o 
   3   4   7       67.15       89.03     25.39 o 
   4   4   7       39.51       37.66     23.63 o 
   5   4   7      778.07      875.26    126.48 o 
   6   4   7       47.42       30.42     38.72 o 
 -10   5   7        0.39      -12.85     25.50 o 
  -9   5   7       26.67      -22.34     25.40 o 
  -8   5   7       82.75       40.27     29.99 o 
  -7   5   7        0.18        9.91     24.16 o 
  -6   5   7      135.64      160.31     39.87 o 
  -5   5   7      166.74      205.22     44.07 o 
  -4   5   7      357.67      330.04     35.49 o 
  -3   5   7      243.60      264.91     41.13 o 
  -2   5   7      472.65      396.17     41.03 o 
  -1   5   7      362.59      398.73     42.30 o 
   0   5   7      283.18      399.02     42.90 o 
   1   5   7      134.47      172.68     27.13 o 
   2   5   7       13.96       -7.52     16.79 o 
   3   5   7      385.13      360.93     47.25 o 
   4   5   7       78.24      543.03    136.54 o 
   5   5   7      715.08      561.64     88.37 o 
  -9   6   7        9.51      -30.78     28.96 o 
  -8   6   7       30.42       28.23     29.48 o 
  -7   6   7      191.66      146.75     40.36 o 
  -6   6   7        2.96        5.99     29.02 o 
  -5   6   7     1036.73      899.99    131.34 o 
  -4   6   7      158.06      286.41     34.98 o 
  -3   6   7       38.64       10.33     15.08 o 
  -2   6   7        4.77        2.40     23.48 o 
  -1   6   7        1.45      -12.11     15.13 o 
   0   6   7       92.86       72.56     21.06 o 
   1   6   7      149.70      114.53     26.69 o 
   2   6   7       19.35       83.12     24.77 o 
   3   6   7      111.82      115.45     29.73 o 
   4   6   7       34.35       52.82     47.20 o 
  -9   7   7       22.86       12.06     28.72 o 
  -8   7   7       55.17       48.47     35.01 o 
  -7   7   7       21.57      -19.57     31.21 o 
  -6   7   7      146.32      135.08     43.12 o 
  -5   7   7      944.24      682.87    103.56 o 
  -4   7   7      146.08      155.93     43.79 o 
  -3   7   7      193.12      208.83     31.60 o 
  -2   7   7       61.22       84.20     30.15 o 
  -1   7   7       82.70       40.02     21.73 o 
   0   7   7      531.68      490.13     64.24 o 
   1   7   7       62.73       67.91     43.29 o 
   2   7   7       53.57        6.51     36.65 o 
   3   7   7        4.82      -18.05     30.33 o 
  -8   8   7       47.73       25.56     34.34 o 
  -7   8   7      123.93       96.06     40.60 o 
  -6   8   7        0.74      -21.61     26.07 o 
  -5   8   7        2.97       15.07     28.96 o 
  -4   8   7       28.91       10.12     30.30 o 
  -3   8   7       68.17       59.72     32.58 o 
  -2   8   7       28.95       15.79     20.72 o 
  -1   8   7      609.30      599.59     64.13 o 
   0   8   7      180.52      269.69     41.55 o 
   1   8   7       16.78       -9.86     28.05 o 
  -6   9   7        0.05      -12.28     28.84 o 
  -5   9   7       23.57       -4.13     33.18 o 
  -4   9   7       95.76      112.29     42.58 o 
  -3   9   7       12.34        1.06     31.67 o 
  -2   9   7       17.85       59.27     26.15 o 
  -1   9   7       72.02      143.32     51.80 o 
   3 -11   8        5.97       98.01     51.42 o 
  -1 -10   8       14.42       14.25     39.73 o 
   0 -10   8      309.88      208.68     38.29 o 
   1 -10   8        0.01      -21.48     42.49 o 
   2 -10   8       15.44      -39.29     41.48 o 
   3 -10   8        0.31        4.98     41.48 o 
   4 -10   8      735.27      592.13     64.94 o 
   5 -10   8       20.77       12.30     34.37 o 
   6 -10   8      114.17      116.54     48.35 o 
  -3  -9   8       78.41       43.25     25.65 o 
  -2  -9   8       19.31       -6.07     20.09 o 
  -1  -9   8      315.66      212.87     34.23 o 
   0  -9   8        9.96       -7.38     18.10 o 
   1  -9   8       11.75       47.14     39.51 o 
   2  -9   8      271.05      207.99     52.12 o 
   3  -9   8      491.84      454.52     76.61 o 
   4  -9   8      328.92      378.86     47.02 o 
   5  -9   8       15.16       14.22     34.19 o 
   6  -9   8       17.67       -8.24     37.04 o 
   7  -9   8       40.87       65.55     42.18 o 
  -4  -8   8       52.11       38.47     27.71 o 
  -3  -8   8      216.68      153.74     37.59 o 
  -2  -8   8      834.46      672.62     99.49 o 
  -1  -8   8      116.65       75.49     20.98 o 
   0  -8   8       15.38       18.38     16.25 o 
   2  -8   8       20.92       40.20     33.58 o 
   3  -8   8       25.45        6.50     28.72 o 
   4  -8   8      705.80      681.05     76.26 o 
   5  -8   8      148.01      234.73     35.40 o 
   6  -8   8      391.20      298.43     66.86 o 
   7  -8   8      164.86      118.18     48.23 o 
   8  -8   8       15.17        1.49     38.78 o 
  -5  -7   8        0.07      -26.29     20.57 o 
  -4  -7   8       18.87        1.12     22.55 o 
  -3  -7   8     1492.08     1165.50    164.74 o 
  -2  -7   8       17.57       25.41     21.09 o 
  -1  -7   8        6.57       -1.74     12.87 o 
   0  -7   8        3.19       -0.86     16.27 o 
   2  -7   8       10.57      -13.58     26.86 o 
   3  -7   8      318.06      360.97     45.24 o 
   4  -7   8       68.37       98.43     23.00 o 
   5  -7   8      160.11      218.13     31.90 o 
   6  -7   8      191.25       99.01     43.00 o 
   7  -7   8       22.72       16.84     36.98 o 
   8  -7   8       25.82       64.55     41.45 o 
  -6  -6   8        2.14      -25.53     22.79 o 
  -5  -6   8       18.86       15.10     24.49 o 
  -4  -6   8      173.59      221.66     44.16 o 
  -3  -6   8      151.28      115.54     28.87 o 
  -2  -6   8        7.13       -0.97     16.93 o 
  -1  -6   8        0.26      -10.67     15.59 o 
   0  -6   8      234.31      188.42     22.11 o 
   1  -6   8      796.61      665.90     66.18 o 
   2  -6   8      325.71      350.69     48.40 o 
   3  -6   8      198.80      233.40     31.87 o 
   4  -6   8      144.07      138.15     23.32 o 
   5  -6   8      580.70      567.11     77.58 o 
   6  -6   8       28.52      -11.25     16.76 o 
   7  -6   8       20.06       -2.19     32.03 o 
   8  -6   8        6.14      -25.92     36.65 o 
  -7  -5   8       66.17       82.36     32.55 o 
  -6  -5   8       67.76       67.44     25.10 o 
  -5  -5   8        1.60      -22.49     19.51 o 
  -4  -5   8       90.96      128.25     31.30 o 
  -3  -5   8      432.89      484.58     71.54 o 
  -2  -5   8       13.19      -16.41     14.80 o 
  -1  -5   8      189.65      228.26     39.81 o 
   0  -5   8      142.10       97.19     16.44 o 
   1  -5   8      472.31      533.14     53.16 o 
   2  -5   8      210.45      227.95     42.33 o 
   3  -5   8      409.84      445.74     64.61 o 
   4  -5   8      486.72      401.95     41.64 o 
   5  -5   8      105.94      111.99     26.71 o 
   6  -5   8       89.48      182.22     30.94 o 
   7  -5   8        0.57      -15.98     18.10 o 
   8  -5   8        8.51      -14.56     34.76 o 
   9  -5   8       14.29      -39.90     38.26 o 
  -8  -4   8        4.68       -2.80     27.78 o 
  -7  -4   8       39.27        7.11     25.28 o 
  -6  -4   8       34.58       28.93     21.61 o 
  -5  -4   8        4.20        6.23     14.98 o 
  -4  -4   8       60.63       83.06     24.46 o 
  -3  -4   8      360.63      616.65     88.61 o 
  -2  -4   8     2305.98     2219.68    305.56 o 
  -1  -4   8      699.47     1074.15    149.73 o 
   0  -4   8      686.22      928.19    129.46 o 
   1  -4   8       18.25       15.14     20.89 o 
   2  -4   8     1941.27     2548.41    193.96 o 
   3  -4   8      712.28      619.14     83.42 o 
   4  -4   8      427.67      433.22     60.02 o 
   5  -4   8      170.24      145.69     30.81 o 
   6  -4   8       58.22       72.51     21.28 o 
   7  -4   8       31.67       18.06     19.44 o 
   8  -4   8      308.99      229.27     38.01 o 
   9  -4   8       49.06      -12.95     39.02 o 
  -8  -3   8        0.31      -20.03     26.23 o 
  -7  -3   8      196.57      222.91     43.43 o 
  -6  -3   8       56.32      112.20     29.29 o 
  -5  -3   8       13.42       53.76     21.82 o 
  -4  -3   8        4.40        4.19     12.79 o 
  -3  -3   8      545.55      653.11     92.75 o 
  -2  -3   8       73.82      153.86     26.23 o 
  -1  -3   8       23.14       16.93     12.28 o 
   0  -3   8      611.57      435.79     43.50 o 
   1  -3   8      812.05      638.05     61.99 o 
   2  -3   8      667.26      692.14     66.11 o 
   3  -3   8     1073.58      922.02    121.49 o 
   4  -3   8      418.23      332.45     47.74 o 
   5  -3   8       23.11       90.08     25.65 o 
   6  -3   8       96.67      174.83     28.48 o 
   7  -3   8      424.89      406.23     45.31 o 
   8  -3   8       21.66       27.50     25.98 o 
   9  -3   8       21.24       41.12     46.53 o 
  -9  -2   8        2.55       -4.44     23.31 o 
  -8  -2   8      235.38      285.54     54.43 o 
  -7  -2   8       21.26       18.20     22.43 o 
  -6  -2   8      101.93       78.16     24.07 o 
  -5  -2   8       68.29       97.03     24.10 o 
  -4  -2   8      152.20      166.66     27.74 o 
  -3  -2   8     1043.34     1069.50    148.48 o 
  -2  -2   8      478.27      504.21     71.35 o 
   1  -2   8      722.37      965.77     91.67 o 
   2  -2   8    11001.30    10430.02   1331.63 o 
   3  -2   8       42.35       49.60     17.14 o 
   4  -2   8       60.60       66.16     22.27 o 
   5  -2   8        0.00       -6.17     14.68 o 
   6  -2   8      830.97      804.65     79.33 o 
   7  -2   8      264.33      308.55     44.09 o 
   8  -2   8      150.36      225.76     47.53 o 
  -9  -1   8      111.74      158.33     38.72 o 
  -8  -1   8        2.29       48.90     25.25 o 
  -7  -1   8       24.54       72.63     25.28 o 
  -6  -1   8       82.76       71.26     21.55 o 
  -5  -1   8      100.50      122.04     25.86 o 
  -4  -1   8       70.07      167.54     30.12 o 
  -3  -1   8      335.59      312.09     46.01 o 
  -2  -1   8      169.51      223.40     24.54 o 
  -1  -1   8       93.15      109.88     15.31 o 
   0  -1   8       28.90       26.98      8.32 o 
   1  -1   8      116.18      167.89     18.38 o 
   2  -1   8      144.25      134.17     27.08 o 
   3  -1   8     1671.29     1772.15    229.86 o 
   4  -1   8      137.57      116.63     27.53 o 
   5  -1   8       17.70       -2.85     15.05 o 
   6  -1   8       42.49       40.28     20.77 o 
   7  -1   8      274.58      275.11     43.45 o 
   8  -1   8       47.59       65.78     32.02 o 
  -9   0   8      110.93       51.24     28.29 o 
  -8   0   8      725.11      675.21     98.34 o 
  -7   0   8       91.60      116.24     28.14 o 
  -6   0   8      778.63      841.92    118.85 o 
  -5   0   8     1115.38     1145.50    159.42 o 
  -4   0   8      181.98      236.86     36.80 o 
  -3   0   8        0.63       -5.60     21.73 o 
  -2   0   8      307.12      468.14     46.29 o 
  -1   0   8      200.37      228.04     24.27 o 
   0   0   8      143.82      156.44     17.59 o 
   1   0   8      537.83      465.46     45.62 o 
   2   0   8      142.40      121.49     27.66 o 
   4   0   8      523.24      479.08     68.28 o 
   5   0   8       10.86       -1.27     16.44 o 
   6   0   8     1094.18      992.78     97.64 o 
   7   0   8        8.62        9.67     28.15 o 
   8   0   8        5.10       17.98     31.69 o 
  -9   1   8       38.49       35.62     25.01 o 
  -8   1   8        1.02       -7.69     16.62 o 
  -7   1   8       26.91       24.68     18.05 o 
  -6   1   8        7.06       19.33     14.83 o 
  -5   1   8        3.70       -5.34     10.40 o 
  -4   1   8       11.06       13.51     10.84 o 
  -3   1   8       57.90       53.38     12.51 o 
  -2   1   8      131.77      150.83     19.67 o 
  -1   1   8      227.94      213.57     23.24 o 
   0   1   8      264.43      306.40     31.36 o 
   1   1   8      100.81       91.21     14.57 o 
   2   1   8     1574.85     1827.01    172.46 o 
   3   1   8       68.83       95.47     39.61 o 
   4   1   8        3.34        7.54     19.69 o 
   5   1   8      197.48      211.08     32.99 o 
   6   1   8       43.41       58.20     28.62 o 
   7   1   8       62.95       37.01     43.61 o 
 -10   2   8       14.88       27.38     24.95 o 
  -9   2   8      244.14      250.84     42.21 o 
  -8   2   8      120.58      207.02     40.69 o 
  -7   2   8      149.68      141.04     30.57 o 
  -6   2   8       22.05       25.76     11.86 o 
  -5   2   8      140.28      144.88     19.62 o 
  -4   2   8      442.10      476.51     47.30 o 
  -3   2   8       15.04       11.03      9.22 o 
  -2   2   8     7401.64     9680.80    902.55 o 
  -1   2   8     2847.36     2831.93    265.27 o 
   0   2   8      446.11      438.16     44.00 o 
   1   2   8        7.19        2.40     10.29 o 
   2   2   8      112.46      121.77     19.75 o 
   3   2   8       28.54       25.31     13.71 o 
   4   2   8       25.27      106.36     25.20 o 
   5   2   8       47.35       99.43     39.96 o 
   6   2   8       44.63       92.05     46.56 o 
   7   2   8        2.13       33.73     40.05 o 
 -10   3   8      152.13      126.09     34.95 o 
  -9   3   8       31.49       58.17     26.59 o 
  -8   3   8      364.56      277.82     50.60 o 
  -7   3   8        0.76      -24.84     16.56 o 
  -6   3   8        1.83        7.17     10.02 o 
  -5   3   8        3.95       17.01     11.00 o 
  -4   3   8      259.10      275.50     29.31 o 
  -3   3   8      517.57      572.69     56.11 o 
  -2   3   8      304.31      279.07     41.28 o 
  -1   3   8      166.81      169.91     33.15 o 
   0   3   8       50.01       49.51     14.37 o 
   1   3   8      266.54      351.07     37.32 o 
   2   3   8        3.24        7.31     18.78 o 
   3   3   8       31.40       31.25     20.62 o 
   4   3   8        0.47      -30.21     27.44 o 
   5   3   8      104.42      129.86     47.14 o 
   6   3   8      161.47      209.08     56.31 o 
  -9   4   8        9.05      -16.32     23.07 o 
  -8   4   8       90.42       60.29     26.50 o 
  -7   4   8      132.46      159.46     37.38 o 
  -6   4   8      111.58      110.34     30.66 o 
  -5   4   8      258.89      253.17     47.39 o 
  -3   4   8      246.19      259.10     30.16 o 
  -2   4   8      279.01      286.86     32.39 o 
  -1   4   8        0.08       26.52     12.73 o 
   0   4   8       23.02       81.14     19.29 o 
   1   4   8       80.63      103.08     20.71 o 
   2   4   8        0.41        1.37     14.27 o 
   3   4   8       44.31       17.95     18.65 o 
   4   4   8       14.25      -30.27     31.36 o 
   5   4   8       60.50       86.22     45.46 o 
  -9   5   8       27.41       -7.69     25.47 o 
  -8   5   8        0.00       -8.51     26.07 o 
  -7   5   8       22.17      -16.01     20.63 o 
  -6   5   8      177.12      157.94     40.17 o 
  -5   5   8        5.03       28.90     24.92 o 
  -4   5   8       95.19      133.23     34.95 o 
  -3   5   8      125.97      181.75     26.20 o 
  -2   5   8        1.68       -3.62     12.25 o 
  -1   5   8      120.91      202.59     29.09 o 
   0   5   8      346.11      313.56     37.71 o 
   1   5   8       35.06       55.40     20.99 o 
   2   5   8       37.75       46.88     20.84 o 
   3   5   8       16.56       27.63     22.18 o 
   4   5   8       55.28       98.04     47.59 o 
  -9   6   8       10.80       -0.85     29.33 o 
  -8   6   8       36.84       -0.79     28.90 o 
  -7   6   8        2.66        0.21     28.81 o 
  -6   6   8       51.57       47.62     32.76 o 
  -5   6   8      157.19      226.71     51.45 o 
  -4   6   8      143.41      203.88     30.31 o 
  -3   6   8       76.76       48.27     16.59 o 
  -2   6   8      329.34      272.27     33.59 o 
  -1   6   8       75.59      100.58     27.53 o 
   0   6   8      244.95      199.15     32.15 o 
   1   6   8        2.48       14.66     18.50 o 
   2   6   8      163.12      191.14     33.13 o 
   3   6   8       48.08      -23.72     24.06 o 
  -8   7   8       24.24       27.11     35.22 o 
  -7   7   8        0.75       -8.90     31.91 o 
  -6   7   8       29.25       58.53     36.68 o 
  -5   7   8       72.50      166.87     46.59 o 
  -4   7   8      158.52      113.26     40.84 o 
  -3   7   8      483.11      453.55     88.14 o 
  -2   7   8      612.58      616.11     63.37 o 
  -1   7   8      329.86      367.81     44.59 o 
   0   7   8        0.21        9.52     19.71 o 
   1   7   8       64.39       59.30     25.10 o 
   2   7   8       18.69       -9.04     24.64 o 
  -7   8   8       60.62      109.49     43.49 o 
  -6   8   8       21.70       44.07     31.18 o 
  -5   8   8      133.77       77.46     37.17 o 
  -4   8   8      342.48      345.79     68.56 o 
  -3   8   8       63.65       45.28     32.82 o 
  -2   8   8        3.06       18.82     21.89 o 
  -1   8   8       83.17       87.78     35.05 o 
   0   8   8      165.13      166.53     34.37 o 
  -5   9   8       37.87        8.57     32.64 o 
  -4   9   8       27.87       -4.71     31.76 o 
  -3   9   8        9.94       -1.06     29.05 o 
  -2   9   8       19.85       19.75     35.68 o 
  -1 -10   9      253.75      287.60     43.48 o 
   0 -10   9       43.20       29.18     27.75 o 
   1 -10   9        7.17       52.70     30.02 o 
   2 -10   9        0.97      -30.72     41.06 o 
   3 -10   9      441.18      562.74    102.14 o 
   4 -10   9       10.40       58.02     43.79 o 
   5 -10   9      128.73      152.62     44.83 o 
  -3  -9   9        0.07       44.77     29.23 o 
  -2  -9   9        3.07       -6.90     25.01 o 
  -1  -9   9        7.66       31.98     21.39 o 
   0  -9   9      349.71      364.57     48.17 o 
   1  -9   9        7.48        9.87     25.60 o 
   2  -9   9      505.55      421.31     82.44 o 
   3  -9   9      208.81      250.59     61.15 o 
   4  -9   9      269.19      285.70     44.12 o 
   5  -9   9        5.46       -6.59     26.47 o 
   6  -9   9        4.47       18.02     36.95 o 
   7  -9   9       26.76       14.86     37.96 o 
  -4  -8   9       12.37       -8.90     22.79 o 
  -3  -8   9       75.10       57.80     25.98 o 
  -2  -8   9       80.11      163.32     39.44 o 
  -1  -8   9      371.56      298.76     36.44 o 
   0  -8   9      118.86      150.88     49.25 o 
   1  -8   9        4.37       48.45     20.23 o 
   2  -8   9       30.25      -26.16     35.62 o 
   3  -8   9      504.95      516.06     56.61 o 
   4  -8   9       88.08       57.44     33.91 o 
   5  -8   9      110.84       89.74     30.72 o 
   6  -8   9       30.09       96.09     42.82 o 
   7  -8   9       36.94       35.37     40.14 o 
  -5  -7   9       35.67        4.53     25.50 o 
  -4  -7   9        4.36      -10.67     21.64 o 
  -3  -7   9      214.95      331.88     58.77 o 
  -2  -7   9      512.29      501.57     75.18 o 
  -1  -7   9      142.40      172.16     36.80 o 
   0  -7   9        0.85        9.70     14.04 o 
   1  -7   9        1.25       17.66     16.29 o 
   3  -7   9       29.10       38.55     22.52 o 
   4  -7   9       23.89      -34.60     23.07 o 
   5  -7   9      490.98      510.41     71.60 o 
   6  -7   9       76.87       22.21     34.61 o 
   7  -7   9       19.72      -14.89     34.86 o 
   8  -7   9       30.36      -29.63     36.89 o 
  -6  -6   9       25.67       61.11     26.16 o 
  -5  -6   9       56.53       20.73     23.28 o 
  -4  -6   9       16.70       13.01     23.70 o 
  -3  -6   9       11.02      -10.36     19.39 o 
  -2  -6   9       73.96       53.55     21.91 o 
  -1  -6   9      207.01      261.20     45.68 o 
   0  -6   9       14.86       23.43     17.81 o 
   1  -6   9        6.36        6.67     12.51 o 
   2  -6   9       52.72       35.40     13.20 o 
   3  -6   9       60.90       42.10     18.68 o 
   4  -6   9      285.55      254.24     40.45 o 
   6  -6   9      108.50       88.56     23.65 o 
   7  -6   9       16.15      -37.53     29.33 o 
   8  -6   9        1.03       -7.45     34.95 o 
  -7  -5   9        0.84      -25.47     23.70 o 
  -6  -5   9        2.82      -10.64     20.79 o 
  -5  -5   9       35.22       21.67     20.63 o 
  -4  -5   9      259.56      311.67     53.91 o 
  -3  -5   9      361.24      301.50     47.71 o 
  -2  -5   9      308.76      240.90     39.81 o 
  -1  -5   9        0.77      -19.02     16.56 o 
   0  -5   9       24.27       83.60     22.27 o 
   1  -5   9     1562.68     1599.10    152.27 o 
   2  -5   9      257.87      224.38     21.46 o 
   3  -5   9      348.26      345.82     51.24 o 
   4  -5   9      313.91      273.90     41.79 o 
   5  -5   9      123.92      125.54     29.75 o 
   6  -5   9      648.27      532.52     61.98 o 
   7  -5   9      216.15      195.51     48.76 o 
   8  -5   9        6.10      -19.81     34.64 o 
  -7  -4   9      129.88      175.80     41.12 o 
  -6  -4   9       45.65       75.55     28.35 o 
  -5  -4   9      115.26      117.52     31.42 o 
  -4  -4   9      173.23      129.55     29.51 o 
  -3  -4   9      213.64      267.00     42.55 o 
  -2  -4   9        0.04       64.64     20.27 o 
  -1  -4   9     2519.49     2368.98    325.65 o 
   0  -4   9      933.08      892.15    124.62 o 
   1  -4   9      962.99     1241.53    118.68 o 
   2  -4   9      329.93      454.24     86.24 o 
   3  -4   9      430.66      311.21     46.10 o 
   4  -4   9      149.52      170.79     33.09 o 
   5  -4   9       23.69       -9.21     18.87 o 
   6  -4   9      499.27      391.62     45.82 o 
   7  -4   9        4.41      -13.44     20.71 o 
   8  -4   9        0.15      -38.32     29.57 o 
  -8  -3   9      204.24      289.37     56.47 o 
  -7  -3   9       34.22       60.08     25.25 o 
  -6  -3   9       15.10       60.78     25.22 o 
  -5  -3   9        8.46       18.08     18.23 o 
  -4  -3   9      126.43      160.00     31.88 o 
  -3  -3   9     1256.75     1818.01    250.89 o 
  -2  -3   9      454.94      294.30     44.28 o 
  -1  -3   9      279.81      384.27     55.64 o 
   0  -3   9      683.73      995.99     95.60 o 
   1  -3   9       84.16       87.91     14.53 o 
   2  -3   9      196.73      260.52     27.00 o 
   3  -3   9      254.25      269.65     44.01 o 
   4  -3   9      403.57      360.38     51.72 o 
   5  -3   9      457.26      363.24     52.85 o 
   6  -3   9      613.13      527.61     54.48 o 
   7  -3   9      164.90      176.45     32.37 o 
   8  -3   9       21.66       14.80     25.13 o 
  -8  -2   9      204.29      148.30     37.86 o 
  -7  -2   9       55.58      110.44     30.94 o 
  -6  -2   9      292.71      381.47     58.50 o 
  -5  -2   9        1.86       -2.92     15.32 o 
  -4  -2   9       30.15       72.51     20.12 o 
  -3  -2   9      341.07      237.31     36.86 o 
  -2  -2   9      252.13      663.60     93.11 o 
  -1  -2   9     2530.92     2485.02    232.12 o 
   1  -2   9     2747.30     3304.26    308.47 o 
   3  -2   9      381.21      386.64     54.52 o 
   4  -2   9      224.58      227.32     40.93 o 
   5  -2   9      167.44      107.64     29.05 o 
   6  -2   9      357.26      416.13     75.85 o 
   7  -2   9      168.07      109.86     58.29 o 
   8  -2   9      119.17      141.87     33.74 o 
  -9  -1   9       33.34       90.62     33.76 o 
  -8  -1   9      222.93      158.09     35.19 o 
  -7  -1   9      263.20      257.28     42.97 o 
  -6  -1   9       11.10       10.85     17.84 o 
  -5  -1   9      129.54      158.09     30.66 o 
  -4  -1   9      484.54      453.28     65.61 o 
  -3  -1   9      843.44      832.83    100.01 o 
  -2  -1   9      293.05      337.07     35.04 o 
  -1  -1   9       21.67       28.23     10.16 o 
   0  -1   9      419.51      418.39     41.45 o 
   1  -1   9      418.59      375.93     37.23 o 
   2  -1   9       80.77       89.65     21.45 o 
   3  -1   9      213.43      220.42     34.04 o 
   4  -1   9       54.60       55.01     21.42 o 
   5  -1   9        0.77       -4.71     22.52 o 
   6  -1   9        0.18      -29.11     19.41 o 
   7  -1   9      374.06      274.73     42.26 o 
   8  -1   9       61.98       71.69     31.44 o 
  -9   0   9        0.50        0.21     21.24 o 
  -8   0   9       31.69       67.07     23.70 o 
  -7   0   9      130.07      181.06     36.68 o 
  -6   0   9      175.07      169.45     33.34 o 
  -5   0   9        4.17       21.39     15.56 o 
  -4   0   9      383.97      270.19     29.07 o 
  -3   0   9      302.48      267.81     32.29 o 
  -2   0   9       90.35      114.75     17.21 o 
  -1   0   9      242.99      252.86     26.62 o 
   0   0   9      552.68      518.65     50.75 o 
   1   0   9       30.30       34.43      9.85 o 
   2   0   9      204.58      186.94     21.56 o 
   3   0   9      308.19      306.74     50.05 o 
   4   0   9       99.24       92.17     26.59 o 
   5   0   9      178.32      194.60     38.53 o 
   6   0   9      450.03      458.72     53.43 o 
   7   0   9        9.88      -18.73     25.14 o 
  -9   1   9        2.90        0.70     21.58 o 
  -8   1   9      101.40      114.05     30.45 o 
  -7   1   9      173.32      153.89     32.85 o 
  -6   1   9        4.14      -18.63     14.34 o 
  -5   1   9       54.06       56.39     19.28 o 
  -4   1   9      159.14      286.03     36.74 o 
  -3   1   9     1767.86     1863.85    175.82 o 
  -2   1   9       84.04       82.66     18.86 o 
  -1   1   9      358.32      413.99     41.44 o 
   0   1   9       73.94      106.31     16.23 o 
   1   1   9      391.30      374.46     38.17 o 
   2   1   9      146.57      109.80     26.26 o 
   3   1   9       30.50       23.61     21.58 o 
   4   1   9       18.76       13.68     24.43 o 
   5   1   9        0.02      -12.58     19.17 o 
   6   1   9      122.14      186.01     36.48 o 
   7   1   9       88.43       90.23     41.57 o 
  -9   2   9       70.50       66.55     26.59 o 
  -8   2   9      482.97      374.12     58.38 o 
  -7   2   9      383.72      332.60     52.00 o 
  -6   2   9      158.06      241.70     74.00 o 
  -5   2   9       80.74       91.45     16.43 o 
  -4   2   9       18.62       43.24     11.97 o 
  -3   2   9      612.98      453.74     45.40 o 
  -1   2   9        9.47       19.52     21.15 o 
   0   2   9       16.73       22.54     10.48 o 
   1   2   9     1442.83     1482.52    140.86 o 
   2   2   9       51.69       73.00     16.10 o 
   3   2   9      287.81      238.89     47.50 o 
   4   2   9       16.78       23.48     19.60 o 
   5   2   9       45.86       26.47     30.12 o 
   6   2   9      528.89      636.25     96.58 o 
  -9   3   9      163.36      264.30     50.96 o 
  -8   3   9       20.98       -4.07     20.42 o 
  -7   3   9       14.74       68.47     25.31 o 
  -6   3   9      197.73      185.92     24.43 o 
  -5   3   9      123.33      154.46     22.12 o 
  -4   3   9      589.79      458.43     46.41 o 
  -2   3   9       12.91       25.37     11.80 o 
  -1   3   9      247.13      238.80     26.51 o 
   0   3   9        1.85       -8.35     11.39 o 
   1   3   9      463.57      413.69     43.08 o 
   2   3   9       19.98        1.94     13.32 o 
   3   3   9        0.00      -30.81     20.54 o 
   4   3   9        6.09        3.01     30.87 o 
   5   3   9        0.30      -36.98     30.42 o 
   6   3   9       61.58        9.12     36.77 o 
  -9   4   9       28.17       50.93     28.11 o 
  -8   4   9        2.17       -9.72     23.00 o 
  -7   4   9       48.67       65.76     27.17 o 
  -6   4   9      217.59      272.44     52.00 o 
  -5   4   9        3.27       -2.01     11.35 o 
  -4   4   9        3.94        4.67     11.44 o 
  -3   4   9       46.33       54.13     25.39 o 
  -2   4   9        8.53       -5.26     12.71 o 
  -1   4   9      779.35      698.28     68.87 o 
   0   4   9        9.67       11.10     14.58 o 
   1   4   9       77.35       62.23     19.05 o 
   2   4   9       16.46       -2.96     15.63 o 
   3   4   9       11.84      -36.38     24.25 o 
   4   4   9        1.39       -7.75     30.97 o 
   5   4   9      591.80      517.52     82.20 o 
  -9   5   9       55.52       28.48     28.78 o 
  -8   5   9        5.81       -5.41     26.16 o 
  -7   5   9        6.52       16.29     27.44 o 
  -6   5   9      418.88      458.69     72.96 o 
  -5   5   9      941.04      755.01    111.77 o 
  -4   5   9      676.33      570.42     57.71 o 
  -3   5   9       45.99       60.51     16.62 o 
  -2   5   9      281.49      237.24     29.36 o 
  -1   5   9       39.07       55.74     26.24 o 
   0   5   9      383.16      350.97     41.73 o 
   1   5   9       59.23       54.85     23.23 o 
   2   5   9       72.83       57.44     22.13 o 
   3   5   9       34.43       36.16     39.47 o 
   4   5   9       65.46       32.46     37.07 o 
  -8   6   9        0.15      -22.52     28.69 o 
  -7   6   9        2.65      -12.40     25.50 o 
  -6   6   9      465.23      422.56     68.77 o 
  -5   6   9      479.30      435.23     71.08 o 
  -4   6   9        2.33       18.87     28.20 o 
  -3   6   9        0.01       -9.53     14.83 o 
  -2   6   9      307.14      308.15     66.20 o 
  -1   6   9      106.56       72.93     22.85 o 
   0   6   9       50.47       58.03     37.15 o 
   1   6   9      305.82      470.28     56.68 o 
   2   6   9       30.54       30.85     24.14 o 
   3   6   9       16.42       26.26     35.62 o 
  -8   7   9       15.37       41.82     35.10 o 
  -7   7   9       75.88       44.58     38.75 o 
  -6   7   9      221.13      160.12     47.20 o 
  -5   7   9      789.00      684.69    104.72 o 
  -4   7   9       35.10       87.89     36.34 o 
  -3   7   9       21.58       47.25     31.29 o 
  -2   7   9      140.76      152.30     35.81 o 
  -1   7   9      414.64      353.15     43.36 o 
   0   7   9      164.77      254.17     50.14 o 
   1   7   9       11.88        6.41     30.04 o 
  -6   8   9      273.91      250.78     56.62 o 
  -5   8   9      145.86       67.25     38.02 o 
  -4   8   9       22.78       32.46     33.25 o 
  -3   8   9        6.17       22.97     32.55 o 
  -2   8   9       15.34       31.29     22.95 o 
  -1   8   9       41.05       13.44     22.46 o 
   0 -10  10       35.41       32.86     26.60 o 
   1 -10  10        4.04       44.84     30.38 o 
   2 -10  10      251.68      194.19     72.66 o 
   3 -10  10       20.33       31.21     49.05 o 
  -2  -9  10       62.24       41.85     29.42 o 
  -1  -9  10      120.94      105.36     38.17 o 
   0  -9  10        1.94        9.80     21.08 o 
   1  -9  10      220.24      342.29     49.48 o 
   2  -9  10      115.16      106.54     36.41 o 
   3  -9  10      917.19     1142.60    115.73 o 
   4  -9  10       50.54      100.68     42.76 o 
   6  -9  10        0.05      -11.21     33.37 o 
  -4  -8  10        5.75      -32.09     21.39 o 
  -3  -8  10        7.84        7.63     24.83 o 
  -2  -8  10      113.16       87.37     32.67 o 
  -1  -8  10       23.25       -3.13     24.13 o 
   0  -8  10       16.35       43.63     20.93 o 
   1  -8  10       99.76       39.99     21.39 o 
   2  -8  10      714.32      615.06     65.85 o 
   3  -8  10      524.22      656.63    121.43 o 
   4  -8  10        0.00       11.91     30.30 o 
   5  -8  10        8.89      -40.48     26.99 o 
   6  -8  10        9.27       35.71     39.93 o 
   7  -8  10      250.77      168.57     54.46 o 
  -5  -7  10       41.09       43.25     26.13 o 
  -4  -7  10        1.51       -2.73     22.91 o 
  -3  -7  10     1041.69      784.67    113.84 o 
  -2  -7  10     1062.75      775.13    112.10 o 
  -1  -7  10      267.57      299.71     53.30 o 
   0  -7  10      138.70      110.22     32.64 o 
   1  -7  10      314.81      319.75     48.21 o 
   2  -7  10      172.74      208.37     26.98 o 
   3  -7  10       39.83      128.40     38.78 o 
   4  -7  10      250.28      226.19     47.08 o 
   5  -7  10      373.90      285.45     45.59 o 
   6  -7  10      234.86      199.76     31.52 o 
   7  -7  10      123.76      134.14     50.05 o 
  -6  -6  10        4.82      -29.90     19.94 o 
  -5  -6  10      135.85      119.34     33.61 o 
  -4  -6  10      352.98      325.98     53.18 o 
  -3  -6  10       26.19       49.26     25.25 o 
  -2  -6  10        2.42       19.27     20.30 o 
  -1  -6  10        2.87       -1.94     17.47 o 
   0  -6  10       37.61       28.51     20.91 o 
   1  -6  10        5.88        0.49     14.94 o 
   2  -6  10        2.52       -2.69     12.66 o 
   3  -6  10       22.80       -7.14     21.76 o 
   4  -6  10      225.17      251.60     47.29 o 
   5  -6  10      902.54      570.27     79.34 o 
   6  -6  10      488.98      478.26     51.04 o 
   7  -6  10        0.13       -5.11     35.74 o 
   8  -6  10        0.00      -19.45     38.38 o 
  -7  -5  10        3.29       -7.90     25.13 o 
  -6  -5  10        0.46       -4.98     22.67 o 
  -5  -5  10        9.55       16.50     24.07 o 
  -4  -5  10       21.82       23.61     23.07 o 
  -3  -5  10      320.61      303.57     48.50 o 
  -2  -5  10       16.06       57.59     22.58 o 
  -1  -5  10       31.84       32.55     20.03 o 
   0  -5  10      645.14      786.40    111.28 o 
   1  -5  10      504.67      564.68     57.09 o 
   2  -5  10      151.58      112.93     20.06 o 
   3  -5  10      228.25      292.50     51.03 o 
   4  -5  10      605.40      563.22     78.28 o 
   5  -5  10      876.93      757.23    102.35 o 
   6  -5  10      175.39      280.76     39.05 o 
   7  -5  10       79.92       58.15     23.10 o 
   8  -5  10      222.35      208.41     60.39 o 
  -7  -4  10        4.79        9.88     25.35 o 
  -6  -4  10      155.49      147.70     35.28 o 
  -5  -4  10        0.16        6.69     22.12 o 
  -4  -4  10        2.49       11.76     18.72 o 
  -3  -4  10       84.93      134.14     29.45 o 
  -2  -4  10      668.86      640.32     91.56 o 
  -1  -4  10      819.02      868.75    122.13 o 
   0  -4  10      479.72      734.85     72.06 o 
   1  -4  10      153.22      155.11     22.45 o 
   2  -4  10      306.90      304.03     32.14 o 
   3  -4  10       77.65       78.10     24.83 o 
   4  -4  10        3.17       -9.00     18.29 o 
   5  -4  10       32.96       -0.09     20.60 o 
   6  -4  10        2.66       20.18     19.08 o 
   7  -4  10      192.04      150.36     31.09 o 
   8  -4  10       64.24       69.01     27.89 o 
  -8  -3  10       53.80       41.33     28.75 o 
  -7  -3  10       73.36      118.91     33.52 o 
  -6  -3  10      940.88      906.04    129.18 o 
  -5  -3  10       23.71       24.49     19.63 o 
  -4  -3  10      263.68      227.77     37.77 o 
  -3  -3  10       37.43       34.95     16.68 o 
  -2  -3  10       16.28       24.19     14.50 o 
  -1  -3  10       19.00       34.48     12.43 o 
   0  -3  10      125.77      136.68     22.84 o 
   1  -3  10      448.71      432.51     43.19 o 
   2  -3  10        6.15       -0.24     18.54 o 
   3  -3  10      341.85      299.71     44.22 o 
   4  -3  10        7.09       14.44     17.14 o 
   5  -3  10        5.61        9.88     20.97 o 
   6  -3  10       83.60       98.92     36.70 o 
   7  -3  10       39.51       12.82     22.25 o 
   8  -3  10      121.97      128.84     31.23 o 
  -8  -2  10        3.34      -10.73     22.70 o 
  -7  -2  10      175.50      282.29     51.79 o 
  -6  -2  10       74.84       30.72     21.79 o 
  -5  -2  10      133.69      132.29     28.17 o 
  -4  -2  10      649.16      753.00    106.57 o 
  -3  -2  10      289.03      252.78     39.08 o 
  -2  -2  10      144.47      206.65     45.13 o 
  -1  -2  10        0.03       -3.01      9.14 o 
   0  -2  10      470.62      498.71     49.31 o 
   1  -2  10        8.93       24.86     18.46 o 
   2  -2  10       27.63       32.36     17.53 o 
   3  -2  10       21.55       23.10     16.26 o 
   4  -2  10        4.67      -12.73     15.71 o 
   5  -2  10      244.05      257.28     40.93 o 
   6  -2  10        3.19      -23.19     19.68 o 
   7  -2  10       59.58       52.43     25.88 o 
   8  -2  10        2.01       22.00     27.15 o 
  -9  -1  10        3.81        1.19     21.94 o 
  -8  -1  10       22.91       38.26     24.80 o 
  -7  -1  10       17.51       16.23     21.91 o 
  -6  -1  10        2.40        4.50     15.62 o 
  -5  -1  10        0.10       -3.98     13.07 o 
  -4  -1  10      141.33      123.72     26.41 o 
  -3  -1  10       53.39       50.60     14.85 o 
  -2  -1  10     1514.49     1957.32    184.92 o 
  -1  -1  10      268.45      339.22     34.98 o 
   0  -1  10       54.43       74.29     13.39 o 
   1  -1  10       75.93       56.80     11.20 o 
   2  -1  10        0.31       23.80     17.29 o 
   3  -1  10      254.01      224.64     35.92 o 
   4  -1  10       10.59        6.35     20.03 o 
   5  -1  10       88.34      126.15     33.46 o 
   6  -1  10       82.40      117.49     30.50 o 
   7  -1  10      233.29      210.70     37.01 o 
  -9   0  10        7.56       22.22     24.89 o 
  -8   0  10      200.91      244.97     46.59 o 
  -7   0  10       37.52       21.36     21.30 o 
  -6   0  10       92.82       88.01     24.61 o 
  -5   0  10       84.85      125.77     20.47 o 
  -4   0  10      430.50      438.52     44.82 o 
  -3   0  10      189.55      212.87     26.38 o 
  -2   0  10      163.54      210.24     23.49 o 
  -1   0  10        0.40       14.82      9.57 o 
   0   0  10        9.60        7.76      9.21 o 
   1   0  10      326.37      327.73     46.89 o 
   2   0  10      235.77      215.43     33.70 o 
   3   0  10      187.43      266.31     45.46 o 
   4   0  10      523.88      448.90     64.61 o 
   5   0  10      421.39      411.42     45.01 o 
   6   0  10      196.96      192.47     35.43 o 
   7   0  10        7.26       13.84     25.16 o 
  -9   1  10       14.03       22.58     22.94 o 
  -8   1  10        3.58        6.78     19.69 o 
  -7   1  10      150.52      117.64     29.78 o 
  -6   1  10        2.14      -14.85     15.30 o 
  -5   1  10       10.69        8.08     11.31 o 
  -4   1  10      129.16      173.76     23.52 o 
  -3   1  10      228.64      237.53     26.31 o 
  -2   1  10        2.41       -4.72      9.18 o 
  -1   1  10       47.89       68.81     14.20 o 
   0   1  10       24.07       11.39     10.58 o 
   1   1  10      330.93      325.13     34.05 o 
   2   1  10      211.16      247.16     43.55 o 
   3   1  10        3.46      -25.59     17.41 o 
   4   1  10        0.53      -22.97     21.70 o 
   5   1  10       76.36       70.94     23.50 o 
   6   1  10        0.22       18.78     34.43 o 
  -9   2  10       14.75       -5.17     21.79 o 
  -8   2  10      191.34      160.64     34.28 o 
  -7   2  10      104.68       61.94     22.15 o 
  -6   2  10      734.32      648.42     63.96 o 
  -5   2  10        0.08        5.92     11.19 o 
  -4   2  10      159.17      229.73     27.19 o 
  -3   2  10        7.42        6.08     13.52 o 
  -2   2  10        8.15       21.24     11.53 o 
  -1   2  10       40.19       81.15     15.99 o 
   0   2  10        3.00        1.49     10.95 o 
   1   2  10        1.33       -3.17     12.36 o 
   2   2  10       16.30       38.05     20.88 o 
   3   2  10        2.11        2.86     19.66 o 
   4   2  10      102.90       83.18     33.73 o 
   5   2  10      232.84      240.02     55.16 o 
   6   2  10      120.51      143.26     46.22 o 
  -9   3  10      183.06      151.62     37.23 o 
  -8   3  10       56.54       26.68     22.55 o 
  -7   3  10      502.29      374.69     59.20 o 
  -6   3  10      307.21      315.14     34.00 o 
  -5   3  10      227.76      272.49     30.02 o 
  -4   3  10       43.81       44.11     20.21 o 
  -3   3  10      188.89      217.34     26.05 o 
  -2   3  10       20.83       87.96     17.03 o 
  -1   3  10        3.95       16.19     12.74 o 
   0   3  10        2.37       12.53     13.58 o 
   1   3  10       10.28       16.43     15.19 o 
   2   3  10        1.43       -7.29     19.45 o 
   3   3  10        0.16      -31.51     24.80 o 
   4   3  10       34.96       31.48     29.96 o 
   5   3  10        0.06      -25.53     35.04 o 
  -9   4  10        7.38        9.60     23.92 o 
  -8   4  10      172.16      120.31     35.37 o 
  -7   4  10        1.56       30.09     25.44 o 
  -6   4  10      343.08      324.16     59.99 o 
  -5   4  10       34.86       23.64     14.13 o 
  -4   4  10        0.17      -13.23     12.68 o 
  -3   4  10       88.12      147.51     47.24 o 
  -2   4  10      275.75      303.12     33.27 o 
  -1   4  10        0.57       11.87     14.68 o 
   0   4  10       43.22       26.40     26.12 o 
   1   4  10       39.41       11.12     16.46 o 
   2   4  10      103.81       92.78     36.19 o 
   3   4  10        0.78      -26.83     29.29 o 
   4   4  10       67.66       87.10     43.82 o 
  -8   5  10        1.88       -8.90     26.56 o 
  -7   5  10      417.06      318.41     61.75 o 
  -6   5  10      293.37      292.75     59.35 o 
  -5   5  10        4.16       35.13     27.02 o 
  -4   5  10      114.56      107.66     21.70 o 
  -3   5  10       61.02       76.73     19.45 o 
  -2   5  10        1.79       -2.71     17.19 o 
  -1   5  10      147.45      159.54     26.36 o 
   0   5  10        0.14       -2.47     18.75 o 
   1   5  10       16.15       -7.20     18.07 o 
   2   5  10       77.84       46.19     37.83 o 
   3   5  10      119.13      155.38     47.23 o 
  -8   6  10        0.47      -24.95     29.51 o 
  -7   6  10       35.20       74.94     36.95 o 
  -6   6  10      125.81       86.58     40.17 o 
  -5   6  10      156.86      129.16     40.72 o 
  -4   6  10       85.02       93.54     36.10 o 
  -3   6  10       18.67       -1.91     15.63 o 
  -2   6  10      252.34      309.26     75.66 o 
  -1   6  10      192.87      313.04     41.45 o 
   0   6  10       37.80       12.46     22.04 o 
   1   6  10      122.87      117.00     30.76 o 
   2   6  10      135.03       88.50     43.58 o 
  -7   7  10       10.28       28.99     35.13 o 
  -6   7  10       43.09       44.25     35.98 o 
  -5   7  10        0.84       77.98     36.62 o 
  -4   7  10        8.04      -20.85     29.05 o 
  -3   7  10        0.35       11.76     20.24 o 
  -2   7  10       16.79       26.90     21.43 o 
  -1   7  10       81.36      104.38     27.44 o 
   0   7  10       42.27       46.64     24.10 o 
  -5   8  10       14.18      -26.10     33.49 o 
  -4   8  10       11.72       38.26     33.49 o 
  -3   8  10        1.47       -7.93     33.18 o 
  -2   8  10        6.67       -8.43     21.68 o 
   1 -10  11        9.63       57.29     40.97 o 
   2 -10  11      108.88      214.50     97.53 o 
   3 -10  11       26.72       91.72     67.19 o 
  -2  -9  11      167.37      193.52     45.59 o 
  -1  -9  11       60.09       40.90     29.93 o 
   0  -9  11        1.05       76.25     39.20 o 
   1  -9  11      163.62      322.11     49.13 o 
   3  -9  11       46.75       52.97     46.50 o 
   4  -9  11       15.30       75.12     40.72 o 
  -3  -8  11        0.04      -18.05     24.55 o 
  -2  -8  11      105.28       47.41     29.33 o 
  -1  -8  11       15.94       35.80     28.35 o 
   0  -8  11      139.62      224.16     48.23 o 
   1  -8  11      158.50      115.32     50.99 o 
   2  -8  11      640.19      868.26     72.50 o 
   3  -8  11       48.41      100.56     44.25 o 
   4  -8  11       25.20       61.51     38.87 o 
   5  -8  11      162.52       86.22     36.28 o 
   6  -8  11      331.15      203.82     54.43 o 
  -4  -7  11      146.87       81.63     30.51 o 
  -3  -7  11      286.82      298.31     55.61 o 
  -2  -7  11      238.22      352.72     61.75 o 
  -1  -7  11        0.26        8.11     22.61 o 
   0  -7  11       42.86       50.93     26.16 o 
   1  -7  11      159.09      128.25     36.80 o 
   2  -7  11       72.97      173.43     47.93 o 
   3  -7  11      829.82      690.83     97.91 o 
   4  -7  11      108.73      156.69     40.99 o 
   5  -7  11     1041.14      837.03    114.14 o 
   6  -7  11       65.63       80.14     24.07 o 
   7  -7  11       51.61       74.30     44.74 o 
  -5  -6  11        0.20       -9.91     21.82 o 
  -4  -6  11       13.73       53.52     27.78 o 
  -3  -6  11      100.49      140.77     35.74 o 
  -2  -6  11       17.25       52.12     26.13 o 
  -1  -6  11       13.29      -14.83     21.48 o 
   0  -6  11      166.88      137.30     32.27 o 
   1  -6  11        8.21        0.30     16.77 o 
   2  -6  11      227.03      337.95     61.96 o 
   3  -6  11       19.05       -3.95     25.95 o 
   4  -6  11       29.80       62.42     30.54 o 
   5  -6  11      350.22      340.38     52.82 o 
   6  -6  11      109.73       71.39     32.64 o 
   7  -6  11      259.95      245.76     62.79 o 
  -6  -5  11      125.42      121.07     33.21 o 
  -5  -5  11      231.97      253.30     49.69 o 
  -4  -5  11      110.51      118.52     33.37 o 
  -3  -5  11       50.75       70.99     25.16 o 
  -2  -5  11       42.81       91.11     26.68 o 
  -1  -5  11      209.94      296.33     47.20 o 
   0  -5  11      562.00      584.55     77.11 o 
   1  -5  11      188.10      221.71     30.86 o 
   2  -5  11       99.87       82.36     31.70 o 
   3  -5  11       34.59       57.56     27.20 o 
   4  -5  11       10.09       77.80     25.34 o 
   5  -5  11       36.30       37.80     23.55 o 
   6  -5  11      368.45      331.69     57.50 o 
   7  -5  11      593.21      334.59     42.68 o 
  -7  -4  11      102.14      117.49     36.50 o 
  -6  -4  11      156.65      101.20     32.73 o 
  -5  -4  11     1260.14     1171.42    165.65 o 
  -4  -4  11        0.40        4.10     19.69 o 
  -3  -4  11        2.14       40.96     20.73 o 
  -2  -4  11        6.24       31.51     16.93 o 
  -1  -4  11      208.31      182.85     25.62 o 
   0  -4  11       35.67       95.47     35.37 o 
   1  -4  11      511.52      586.93     58.40 o 
   2  -4  11        1.36       -1.58     21.27 o 
   3  -4  11       91.83      126.30     31.00 o 
   4  -4  11      108.92       95.67     28.78 o 
   5  -4  11       35.97        3.31     24.07 o 
   6  -4  11       81.28       67.04     29.33 o 
   7  -4  11        1.28      -18.78     20.96 o 
  -7  -3  11      173.73      161.70     39.41 o 
  -6  -3  11        0.09       35.19     25.77 o 
  -5  -3  11      241.54      296.36     50.90 o 
  -4  -3  11       35.11       84.30     24.43 o 
  -3  -3  11        0.73        5.90     15.23 o 
  -2  -3  11        1.97      -10.49     11.84 o 
  -1  -3  11      395.46      391.15     40.58 o 
   0  -3  11        6.72        0.66      9.38 o 
   1  -3  11       45.93       80.00     14.05 o 
   2  -3  11       60.09      101.71     29.60 o 
   3  -3  11      193.82      253.94     43.98 o 
   4  -3  11       84.16       52.61     24.37 o 
   5  -3  11      101.99      158.12     36.44 o 
   6  -3  11        2.03       -5.96     19.47 o 
   7  -3  11        1.33      -25.89     20.91 o 
  -8  -2  11        6.07       -4.07     22.21 o 
  -7  -2  11        0.65        3.40     22.37 o 
  -6  -2  11        1.95      -18.42     19.78 o 
  -5  -2  11       98.59       81.41     24.37 o 
  -4  -2  11       25.94       74.39     21.85 o 
  -3  -2  11        1.94       35.78     13.51 o 
  -2  -2  11       49.46       56.81     14.41 o 
  -1  -2  11     1456.83     1804.55    170.50 o 
   0  -2  11        8.76        0.76      9.40 o 
   1  -2  11       62.56       67.56     22.85 o 
   2  -2  11       50.98       74.94     25.28 o 
   3  -2  11       63.75       41.73     21.76 o 
   4  -2  11        4.29      -17.50     18.11 o 
   5  -2  11       25.07       11.67     23.22 o 
   6  -2  11       27.86       -6.58     20.45 o 
   7  -2  11       31.95       19.86     23.62 o 
  -8  -1  11      114.94       60.60     27.41 o 
  -7  -1  11       52.33       77.62     28.29 o 
  -6  -1  11        0.39      -18.90     17.90 o 
  -5  -1  11       86.04      115.15     27.74 o 
  -4  -1  11        2.22        9.75     12.40 o 
  -3  -1  11        1.54       11.13     12.57 o 
  -2  -1  11       39.22       69.35     15.54 o 
  -1  -1  11      522.44      431.93     43.59 o 
   0  -1  11        3.85        6.63     16.59 o 
   1  -1  11       47.38       17.57     19.30 o 
   2  -1  11       64.57       85.94     24.19 o 
   3  -1  11        4.73       -0.49     16.02 o 
   4  -1  11       20.32       27.11     21.15 o 
   5  -1  11      158.37      152.04     37.01 o 
   6  -1  11      107.11       79.84     25.88 o 
   7  -1  11       17.06       19.47     24.38 o 
  -9   0  11       67.05       87.74     27.20 o 
  -8   0  11      198.16      182.19     39.11 o 
  -7   0  11      674.70      597.02     87.67 o 
  -6   0  11      250.16      235.71     29.46 o 
  -5   0  11        0.61       -9.27     12.40 o 
  -4   0  11       23.69       31.37     12.68 o 
  -3   0  11      199.42      251.04     35.78 o 
  -2   0  11      261.69      220.75     26.22 o 
  -1   0  11      542.27      464.42     46.82 o 
   0   0  11     1162.01     1302.43    124.00 o 
   1   0  11      142.28      131.74     27.62 o 
   2   0  11       61.41       72.02     22.15 o 
   3   0  11      139.17       79.23     25.19 o 
   4   0  11       40.67       57.65     26.32 o 
   5   0  11      933.66      878.63    120.76 o 
   6   0  11        7.42       18.77     23.48 o 
  -9   1  11       34.26        6.69     21.76 o 
  -8   1  11      151.10      121.56     31.76 o 
  -7   1  11       67.28       76.46     19.56 o 
  -6   1  11       53.71       51.56     17.43 o 
  -5   1  11        8.99      -14.30     11.63 o 
  -4   1  11       12.39        2.99     11.68 o 
  -3   1  11      275.54      255.54     28.55 o 
  -2   1  11       21.87       31.98     11.95 o 
  -1   1  11       46.43       34.23     15.70 o 
   0   1  11       64.65       44.69     13.38 o 
   1   1  11       70.16       73.97     24.13 o 
   2   1  11       12.46        6.72     17.84 o 
   3   1  11       82.98       87.04     26.38 o 
   4   1  11      241.50      305.92     57.07 o 
   5   1  11      118.51      180.75     32.44 o 
   6   1  11       83.41       51.27     35.62 o 
  -9   2  11        1.53       24.83     21.79 o 
  -8   2  11      318.40      256.09     43.85 o 
  -7   2  11      248.05      288.25     51.82 o 
  -6   2  11      430.36      330.04     35.50 o 
  -5   2  11      238.24      270.92     32.62 o 
  -4   2  11        0.02       -2.77     11.73 o 
  -3   2  11       72.09       83.98     17.20 o 
  -2   2  11        0.07       35.03     12.68 o 
  -1   2  11       35.88       40.39     13.87 o 
   0   2  11       16.17      -16.77     11.53 o 
   1   2  11       42.62      116.12     31.00 o 
   2   2  11        1.43      -17.78     18.60 o 
   3   2  11       41.17       21.24     25.10 o 
   4   2  11       96.53      168.72     44.89 o 
   5   2  11      382.95      350.81     69.01 o 
  -9   3  11       10.99       37.59     21.94 o 
  -8   3  11        0.52        3.40     21.79 o 
  -7   3  11       42.08       86.34     30.51 o 
  -6   3  11      253.63      203.49     42.70 o 
  -5   3  11       39.10       14.82     21.59 o 
  -4   3  11       96.66       87.22     18.19 o 
  -3   3  11       72.54      131.94     21.03 o 
  -2   3  11        7.96        8.25     12.65 o 
  -1   3  11      103.09       89.71     26.10 o 
   0   3  11       20.77       41.86     16.36 o 
   1   3  11      265.13      211.48     41.36 o 
   2   3  11        4.90       -2.61     21.64 o 
   3   3  11      134.06      159.21     43.76 o 
   4   3  11      166.46      162.22     45.74 o 
  -8   4  11        7.34        6.05     23.83 o 
  -7   4  11      234.83      263.81     54.31 o 
  -6   4  11       46.18        6.08     26.47 o 
  -5   4  11       35.47       14.50     14.50 o 
  -4   4  11      339.24      350.52     37.61 o 
  -3   4  11       75.00      105.54     20.72 o 
  -2   4  11        3.93      -14.50     13.22 o 
  -1   4  11      108.75      104.82     21.86 o 
   0   4  11       26.75       17.49     16.57 o 
   1   4  11       33.23       12.13     24.28 o 
   2   4  11       11.23      -10.27     29.23 o 
   3   4  11        8.12       19.45     32.03 o 
   4   4  11        0.72       10.00     32.70 o 
  -8   5  11      235.76      293.57     60.39 o 
  -7   5  11      153.71      173.95     45.53 o 
  -6   5  11      107.22      232.33     52.82 o 
  -5   5  11        0.02        0.21     27.53 o 
  -4   5  11      454.99      445.21     46.96 o 
  -3   5  11       10.71        0.12     15.33 o 
  -2   5  11       62.98       33.80     17.09 o 
  -1   5  11      401.18      384.38     42.67 o 
   0   5  11        5.24       21.30     20.56 o 
   1   5  11       22.77      -14.83     31.33 o 
   2   5  11       18.49      -11.30     34.46 o 
   3   5  11       25.15        8.36     37.89 o 
  -7   6  11      224.91      190.70     50.45 o 
  -6   6  11        5.21       -3.25     33.61 o 
  -5   6  11       31.13       47.41     32.94 o 
  -4   6  11       30.61       -4.89     28.75 o 
  -3   6  11       47.14       -8.29     30.71 o 
  -2   6  11        5.19       -4.97     24.27 o 
  -1   6  11       49.47       32.10     21.59 o 
   0   6  11      265.74      291.36     40.83 o 
   1   6  11      460.36      468.93     72.96 o 
  -6   7  11      106.24       55.07     36.83 o 
  -5   7  11        3.47        5.35     32.03 o 
  -4   7  11       18.59        2.89     32.21 o 
  -3   7  11        0.86      -39.98     26.65 o 
  -2   7  11       90.32       87.84     27.56 o 
  -1   7  11       44.07        7.69     22.93 o 
  -1  -9  12       56.81       81.63     37.07 o 
   0  -9  12      165.89      314.13     66.25 o 
   1  -9  12        0.50       12.37     39.38 o 
   2  -9  12       58.09      184.25     72.57 o 
   3  -9  12        6.80       16.74     44.70 o 
   4  -9  12        7.54        6.38     34.13 o 
  -3  -8  12      137.78       96.58     33.91 o 
  -2  -8  12      123.22      149.64     40.99 o 
  -1  -8  12      216.39      286.85     57.62 o 
   0  -8  12      144.62      196.93     46.86 o 
   1  -8  12      672.54      798.52    119.31 o 
   2  -8  12        2.53       -5.77     41.21 o 
   3  -8  12       62.29      109.22     43.61 o 
   4  -8  12      224.80      289.46     57.53 o 
   5  -8  12      120.70      120.56     40.72 o 
  -4  -7  12       74.29       29.81     27.59 o 
  -3  -7  12      204.15      237.86     49.66 o 
  -2  -7  12      137.56      196.35     43.70 o 
  -1  -7  12       18.35      -24.89     23.07 o 
   0  -7  12      635.61      699.85    102.81 o 
   1  -7  12        0.85       70.85     25.08 o 
   2  -7  12      646.47      796.00    112.77 o 
   3  -7  12       93.80       56.31     36.68 o 
   4  -7  12       63.33       54.67     33.55 o 
   5  -7  12       75.30       68.71     30.81 o 
   6  -7  12       15.36       -1.79     25.16 o 
  -5  -6  12       25.13       29.30     22.79 o 
  -4  -6  12      263.12      296.09     55.80 o 
  -3  -6  12        1.96        3.25     24.25 o 
  -2  -6  12      324.15      394.75     62.39 o 
  -1  -6  12      136.45      168.39     37.96 o 
   0  -6  12      183.66      292.35     69.36 o 
   1  -6  12       86.30      133.93     41.76 o 
   2  -6  12      281.12      381.17     67.98 o 
   3  -6  12        0.70       28.99     30.84 o 
   4  -6  12       50.84       78.50     33.88 o 
   5  -6  12        6.15       23.16     27.96 o 
   6  -6  12        0.85      -12.06     25.16 o 
   7  -6  12       54.92       23.74     23.26 o 
  -6  -5  12       43.91       19.75     27.41 o 
  -5  -5  12        0.62       13.07     25.56 o 
  -4  -5  12        6.69      -32.73     21.82 o 
  -3  -5  12      229.98      275.60     50.51 o 
  -2  -5  12        2.13       15.50     22.49 o 
  -1  -5  12       39.62       66.16     25.01 o 
   0  -5  12      420.98      422.33     47.07 o 
   1  -5  12       27.21       90.11     30.72 o 
   2  -5  12      135.96      109.07     33.61 o 
   3  -5  12       82.99       69.11     31.39 o 
   4  -5  12      839.17      691.28     95.97 o 
   5  -5  12        0.48        1.25     25.35 o 
   6  -5  12       67.18       67.86     29.81 o 
   7  -5  12       56.19       44.59     23.94 o 
  -7  -4  12        0.94       26.59     24.40 o 
  -6  -4  12       29.91       23.16     23.73 o 
  -5  -4  12        4.30        7.69     24.68 o 
  -4  -4  12        8.51       46.38     24.52 o 
  -3  -4  12       60.75       68.53     24.22 o 
  -2  -4  12        6.93        6.75     17.66 o 
  -1  -4  12       53.05       55.90     20.01 o 
   0  -4  12        5.23       15.77     13.30 o 
   1  -4  12       95.89      104.69     30.05 o 
   2  -4  12      295.49      420.25     62.14 o 
   3  -4  12       53.24       67.13     28.02 o 
   4  -4  12      646.52      547.42     77.40 o 
   5  -4  12       18.24       15.68     25.31 o 
   6  -4  12       25.15       -5.74     24.83 o 
   7  -4  12       27.57       12.50     23.35 o 
  -7  -3  12        0.33       26.80     26.80 o 
  -6  -3  12      445.40      414.11     64.85 o 
  -5  -3  12       15.96       -3.89     21.88 o 
  -4  -3  12        0.28       12.19     18.93 o 
  -3  -3  12       20.41       34.83     20.42 o 
  -2  -3  12       13.89       28.65     19.88 o 
  -1  -3  12      235.87      425.35     44.21 o 
   0  -3  12       32.28       44.76     13.63 o 
   1  -3  12        6.37      -15.77     17.99 o 
   2  -3  12       12.31        3.83     21.33 o 
   3  -3  12      147.85      219.26     42.76 o 
   4  -3  12       81.13      146.18     33.34 o 
   5  -3  12       65.36       57.23     27.32 o 
   6  -3  12       50.07       60.05     28.87 o 
   7  -3  12      119.94      115.09     31.05 o 
  -8  -2  12       86.92       40.54     25.28 o 
  -7  -2  12      192.27      188.33     39.51 o 
  -6  -2  12      162.61      167.60     37.71 o 
  -5  -2  12      230.72      212.00     40.78 o 
  -4  -2  12       77.33      117.56     21.68 o 
  -3  -2  12      199.24      167.11     22.44 o 
  -2  -2  12       60.01       77.26     16.29 o 
  -1  -2  12        9.97        7.92     12.42 o 
   0  -2  12       17.47        7.85     10.64 o 
   1  -2  12       32.62       28.63     22.58 o 
   2  -2  12      263.98      263.05     40.90 o 
   3  -2  12      265.41      266.31     47.41 o 
   4  -2  12       42.50       37.32     25.47 o 
   5  -2  12        5.08       -6.32     24.01 o 
   6  -2  12       14.00       -5.06     19.32 o 
  -8  -1  12       62.30       75.00     27.99 o 
  -7  -1  12       77.50       84.54     29.11 o 
  -6  -1  12       32.77       17.11     22.37 o 
  -5  -1  12       52.89      125.31     22.68 o 
  -4  -1  12       24.49       19.97     22.08 o 
  -3  -1  12        1.05       20.59     14.02 o 
  -2  -1  12      149.51      223.31     28.62 o 
  -1  -1  12      144.72      169.31     22.35 o 
   0  -1  12      126.90      110.99     18.11 o 
   1  -1  12       99.74      115.42     28.23 o 
   2  -1  12      253.20      216.07     39.14 o 
   3  -1  12      213.83      269.22     42.09 o 
   4  -1  12        0.88       -0.30     19.02 o 
   5  -1  12      217.55      226.10     45.98 o 
   6  -1  12        1.33      -26.98     20.93 o 
  -8   0  12        3.33        2.22     21.21 o 
  -7   0  12       29.18       38.96     17.99 o 
  -6   0  12      734.30      769.87     76.29 o 
  -5   0  12      181.76      176.51     26.52 o 
  -4   0  12      782.14      607.56     60.89 o 
  -3   0  12      213.49      271.24     53.84 o 
  -2   0  12       72.53      113.80     23.57 o 
  -1   0  12        3.16       34.67     13.52 o 
   0   0  12     1991.59     2059.46    194.76 o 
   1   0  12      247.08      233.21     37.17 o 
   2   0  12      283.61      262.75     41.82 o 
   3   0  12       42.67       57.89     24.37 o 
   4   0  12      595.36      453.40     66.25 o 
   5   0  12        2.32        3.77     23.76 o 
   6   0  12        9.96       12.73     24.71 o 
  -8   1  12       47.48       55.80     26.10 o 
  -7   1  12      233.83      255.22     66.47 o 
  -6   1  12       11.18       -9.09     13.91 o 
  -5   1  12       47.45       67.54     17.34 o 
  -4   1  12        0.92       13.83     13.51 o 
  -3   1  12        9.22        0.62     13.10 o 
  -2   1  12      428.14      369.43     38.96 o 
  -1   1  12      110.40      122.17     19.70 o 
   0   1  12        3.01        1.00     18.63 o 
   1   1  12       11.19       17.38     19.81 o 
   2   1  12      102.12      144.78     36.22 o 
   3   1  12       37.47       32.49     24.68 o 
   4   1  12       41.43       64.37     30.05 o 
   5   1  12      252.51      244.76     51.51 o 
  -8   2  12       23.18       56.50     23.19 o 
  -7   2  12        4.12       16.71     23.64 o 
  -6   2  12        7.40       -3.42     13.22 o 
  -5   2  12       88.35       80.95     22.26 o 
  -4   2  12        1.68       -2.33     13.13 o 
  -3   2  12      201.49      184.38     26.19 o 
  -2   2  12      325.94      301.91     33.16 o 
  -1   2  12       28.96       46.29     15.02 o 
   0   2  12       79.96       35.52     22.34 o 
   1   2  12       91.94       54.85     23.43 o 
   2   2  12       66.85       16.05     25.25 o 
   3   2  12       17.71       58.02     30.12 o 
   4   2  12      961.68      909.17    126.60 o 
   5   2  12       37.35       21.76     35.28 o 
  -8   3  12        3.70       -2.83     23.19 o 
  -7   3  12       17.88       12.98     26.96 o 
  -6   3  12        4.19       -1.55     25.19 o 
  -5   3  12      103.13      126.42     22.31 o 
  -4   3  12       93.52      101.46     20.82 o 
  -3   3  12      262.73      227.90     30.14 o 
  -2   3  12       45.59        8.28     15.18 o 
  -1   3  12       68.05      112.60     22.12 o 
   0   3  12       24.73        0.70     24.59 o 
   1   3  12       61.23       80.35     30.36 o 
   2   3  12       96.87       88.98     30.94 o 
   3   3  12      253.77      313.64     62.30 o 
   4   3  12       57.27       73.30     37.01 o 
  -8   4  12       22.49       52.88     26.20 o 
  -7   4  12       14.08      -38.06     25.37 o 
  -6   4  12        1.47      -13.95     22.12 o 
  -5   4  12       64.43       43.16     31.00 o 
  -4   4  12      115.66      119.49     36.44 o 
  -3   4  12       29.39       55.52     30.04 o 
  -2   4  12       47.98       63.66     19.18 o 
  -1   4  12       12.98        1.02     16.16 o 
   0   4  12      878.67      784.12    108.37 o 
   1   4  12      172.14      118.25     37.77 o 
   2   4  12        1.16      -18.78     28.72 o 
   3   4  12        8.21       19.05     36.74 o 
  -7   5  12      385.92      275.15     58.29 o 
  -6   5  12       34.38       72.81     35.86 o 
  -5   5  12       56.30       78.10     35.89 o 
  -4   5  12        6.73       15.58     17.60 o 
  -3   5  12       86.87       89.15     22.45 o 
  -2   5  12       54.43       29.51     18.26 o 
  -1   5  12      102.73      114.49     26.25 o 
   0   5  12      518.52      373.45     59.41 o 
   1   5  12      125.97      127.55     43.67 o 
   2   5  12       32.99       30.60     36.95 o 
  -6   6  12        2.93       12.31     33.70 o 
  -5   6  12      527.24      426.35     71.26 o 
  -4   6  12       61.18       19.57     32.27 o 
  -3   6  12        9.19      -12.38     26.38 o 
  -2   6  12       67.47       48.20     20.99 o 
  -1   6  12        6.36       13.09     21.01 o 
   0   6  12       67.06       74.12     36.56 o 
  -4   7  12        5.27       -9.60     32.58 o 
  -3   7  12       32.24       42.73     35.04 o 
   0  -9  13       32.16       93.02     46.59 o 
   2  -9  13       33.94       61.42     61.18 o 
   3  -9  13       13.06      -37.01     39.63 o 
  -2  -8  13        8.95      -40.11     28.93 o 
  -1  -8  13       54.47       14.37     34.37 o 
   0  -8  13      263.67      329.84     67.46 o 
   1  -8  13      305.18      453.73     95.48 o 
   2  -8  13        7.16        9.39     43.03 o 
   3  -8  13       51.73       53.46     40.39 o 
   4  -8  13       63.47       80.90     38.72 o 
   5  -8  13       48.72       28.29     36.86 o 
  -3  -7  13       70.07       45.56     32.79 o 
  -2  -7  13        3.99       53.97     30.15 o 
  -1  -7  13       85.91       85.40     36.44 o 
   0  -7  13       28.77        0.04     23.12 o 
   1  -7  13      592.80      552.68     84.42 o 
   2  -7  13      149.36      179.09     46.95 o 
   3  -7  13        1.94      -20.91     27.20 o 
   4  -7  13        1.09        0.73     30.24 o 
   5  -7  13       46.45       29.96     30.69 o 
  -5  -6  13        0.06      -30.57     24.92 o 
  -4  -6  13      176.78      296.88     57.35 o 
  -3  -6  13      146.13      112.71     35.19 o 
  -2  -6  13      199.63      285.85     55.10 o 
  -1  -6  13        0.58       39.41     28.81 o 
   0  -6  13      178.95      160.88     47.08 o 
   1  -6  13       97.10      189.97     45.80 o 
   2  -6  13      280.18      369.77     67.95 o 
   3  -6  13       25.57       -5.04     26.23 o 
   4  -6  13       39.23       -5.53     29.78 o 
   5  -6  13      759.52      441.67     66.58 o 
   6  -6  13        0.04       18.36     27.87 o 
  -5  -5  13      176.08      172.58     41.73 o 
  -4  -5  13       88.66      139.31     37.47 o 
  -3  -5  13      296.76      285.48     53.18 o 
  -2  -5  13       45.05       90.50     30.18 o 
  -1  -5  13       24.58       66.26     20.76 o 
   0  -5  13      240.77      370.99     67.19 o 
   1  -5  13      153.35      209.02     45.89 o 
   2  -5  13       38.40       30.42     25.98 o 
   3  -5  13        0.01      -37.33     24.89 o 
   4  -5  13       19.25       15.01     28.81 o 
   5  -5  13      216.18      128.37     36.28 o 
   6  -5  13       38.29      -21.64     25.98 o 
  -6  -4  13       25.45       15.19     28.05 o 
  -5  -4  13      660.18      739.05    108.09 o 
  -4  -4  13        0.01       10.55     23.28 o 
  -3  -4  13       26.62       62.73     26.65 o 
  -2  -4  13        6.45      -16.41     28.28 o 
  -1  -4  13       68.91       58.18     17.69 o 
   0  -4  13       36.87       46.50     27.53 o 
   1  -4  13        1.81       15.26     23.49 o 
   2  -4  13        0.32      -31.95     21.30 o 
   3  -4  13      119.67      109.22     34.22 o 
   4  -4  13       15.27       49.26     25.83 o 
   5  -4  13        0.05      -30.94     24.55 o 
   6  -4  13        9.08      -35.19     23.46 o 
  -7  -3  13      237.03      210.39     46.04 o 
  -6  -3  13       87.45      163.38     39.84 o 
  -5  -3  13      153.52      151.22     37.23 o 
  -4  -3  13        0.55      -12.58     19.42 o 
  -3  -3  13        1.89      -20.21     27.23 o 
  -2  -3  13       14.27        0.67     13.16 o 
  -1  -3  13       30.78       56.77     15.55 o 
   0  -3  13       13.51       40.17     27.05 o 
   1  -3  13       98.39      131.01     34.58 o 
   2  -3  13        8.97       26.71     24.34 o 
   3  -3  13      477.79      380.41     57.22 o 
   4  -3  13        7.39        0.15     21.36 o 
   5  -3  13       68.04       49.32     25.53 o 
   6  -3  13        0.30       -6.99     25.80 o 
  -7  -2  13       29.05       18.51     24.52 o 
  -6  -2  13       27.31       43.64     26.35 o 
  -5  -2  13        4.86       10.05     22.18 o 
  -4  -2  13       31.00       62.13     18.61 o 
  -3  -2  13        9.30        3.85     14.62 o 
  -2  -2  13       64.72      101.24     33.35 o 
  -1  -2  13      116.85      142.19     25.04 o 
   0  -2  13       50.18        2.80     22.82 o 
   1  -2  13      154.53      102.32     28.90 o 
   2  -2  13       87.13      238.44     44.22 o 
   3  -2  13       61.35       72.39     26.29 o 
   4  -2  13        1.74        1.52     21.27 o 
   5  -2  13       61.04       33.52     27.56 o 
   6  -2  13      150.03      188.39     42.49 o 
  -7  -1  13       36.46       32.15     25.37 o 
  -6  -1  13      140.02      115.10     24.08 o 
  -5  -1  13       18.54       42.15     17.22 o 
  -4  -1  13        2.36      -25.67     25.82 o 
  -3  -1  13        1.11       10.41     14.14 o 
  -2  -1  13        4.25       26.88     13.81 o 
  -1  -1  13       32.46       38.03     14.52 o 
   0  -1  13       10.57        6.81     17.81 o 
   1  -1  13       12.86        2.01     21.21 o 
   2  -1  13       64.06       29.20     21.46 o 
   3  -1  13        0.34        8.05     23.25 o 
   4  -1  13      142.15      106.82     30.42 o 
   5  -1  13       31.73       54.03     26.99 o 
   6  -1  13        6.24       -3.71     20.62 o 
  -8   0  13       25.63       11.49     21.94 o 
  -7   0  13       10.71       -0.82     16.71 o 
  -6   0  13      432.19      343.89     38.41 o 
  -5   0  13      346.17      371.82     40.13 o 
  -4   0  13       35.62       31.39     23.14 o 
  -3   0  13       64.61       71.92     17.44 o 
  -2   0  13      283.65      264.62     30.08 o 
  -1   0  13      547.05      436.41     45.00 o 
   0   0  13       89.39      159.24     35.37 o 
   1   0  13      507.37      399.49     58.35 o 
   2   0  13      741.21      676.67     93.26 o 
   3   0  13     1041.77      923.09    125.05 o 
   4   0  13       12.06       44.49     28.69 o 
   5   0  13       23.07        9.12     27.87 o 
  -8   1  13       40.83      110.98     31.67 o 
  -7   1  13      389.05      276.67     46.59 o 
  -6   1  13       66.19      124.81     24.86 o 
  -5   1  13       86.31      109.02     21.35 o 
  -4   1  13       47.93       47.31     22.23 o 
  -3   1  13      415.85      354.84     38.53 o 
  -2   1  13       15.63       51.55     16.96 o 
  -1   1  13        9.64        3.41     14.20 o 
   0   1  13       48.67       29.75     22.34 o 
   1   1  13       95.91       67.89     24.37 o 
   2   1  13       74.93       54.73     29.54 o 
   3   1  13       12.09        9.66     22.85 o 
   4   1  13      297.08      362.96     65.34 o 
   5   1  13       38.80       36.62     32.39 o 
  -8   2  13       27.26       45.59     25.98 o 
  -7   2  13       74.07       42.49     25.95 o 
  -6   2  13        6.23        3.68     15.40 o 
  -5   2  13       38.37       15.44     15.23 o 
  -4   2  13       36.86       44.90     17.12 o 
  -3   2  13       56.65       37.86     16.58 o 
  -2   2  13      297.40      332.86     39.86 o 
  -1   2  13       61.85       61.49     18.40 o 
   0   2  13       13.52        5.20     20.33 o 
   1   2  13       43.42       61.69     26.99 o 
   2   2  13       25.12       25.74     26.86 o 
   3   2  13     1148.10      880.30    121.28 o 
   4   2  13        2.34       19.69     28.20 o 
  -8   3  13      256.87      287.22     53.43 o 
  -7   3  13        3.69      -17.11     22.00 o 
  -6   3  13        4.58      -25.62     20.88 o 
  -5   3  13        5.35       16.11     15.16 o 
  -4   3  13        7.06      -20.89     13.93 o 
  -3   3  13      150.45      136.46     23.48 o 
  -2   3  13      139.34      174.02     26.76 o 
  -1   3  13      343.46      330.81     50.84 o 
   0   3  13      294.28      314.55     57.53 o 
   1   3  13       49.99       28.54     25.89 o 
   2   3  13       19.67       75.49     35.07 o 
   3   3  13      123.15      287.12     57.13 o 
  -7   4  13       33.09       -4.07     26.26 o 
  -6   4  13        1.73      -13.28     28.26 o 
  -5   4  13        0.27       -8.72     27.62 o 
  -4   4  13      103.90       98.18     21.14 o 
  -3   4  13      151.08      172.57     28.74 o 
  -2   4  13      213.05      214.43     31.69 o 
  -1   4  13       49.48      142.41     37.77 o 
   0   4  13       55.78      137.45     38.96 o 
   1   4  13      179.56      187.11     46.68 o 
   2   4  13      143.35      231.69     54.46 o 
  -6   5  13       13.03       24.83     32.79 o 
  -5   5  13      385.73      404.72     74.85 o 
  -4   5  13      481.75      414.03     45.60 o 
  -3   5  13        0.17       21.29     18.57 o 
  -2   5  13       62.96       19.65     19.54 o 
  -1   5  13        0.28      -20.63     22.64 o 
   0   5  13       23.80       49.11     32.85 o 
   1   5  13      379.86      482.66     81.17 o 
  -5   6  13        1.72       20.30     32.97 o 
  -4   6  13       56.20       36.13     33.12 o 
  -3   6  13        0.43        3.90     19.81 o 
  -2   6  13       11.31       18.77     37.71 o 
  -1  -8  14       48.43       13.40     36.89 o 
   0  -8  14      116.71      336.80    103.75 o 
   1  -8  14       28.25       -2.07     43.95 o 
   2  -8  14       32.16       56.92     41.64 o 
   3  -8  14        5.13        8.39     38.99 o 
  -3  -7  14       17.96      -15.95     27.53 o 
  -2  -7  14       23.29      -36.50     27.81 o 
  -1  -7  14       33.03       25.28     33.40 o 
   0  -7  14      183.53      383.90     77.73 o 
   1  -7  14      248.97      250.75     60.84 o 
   2  -7  14       30.71       -8.78     31.09 o 
   3  -7  14       22.96        8.72     34.67 o 
   4  -7  14        9.93       49.96     34.43 o 
   5  -7  14       63.67       33.21     33.70 o 
  -4  -6  14       49.14       29.33     31.33 o 
  -3  -6  14       17.08       21.73     31.24 o 
  -2  -6  14       95.61      151.65     39.87 o 
  -1  -6  14      307.02      448.47     62.90 o 
   0  -6  14        8.89       42.58     34.40 o 
   1  -6  14      243.55      377.00     68.01 o 
   2  -6  14       37.94       35.01     34.19 o 
   3  -6  14       22.04       44.10     34.04 o 
   4  -6  14       84.93       68.99     35.62 o 
   5  -6  14      108.40       99.13     33.49 o 
  -5  -5  14      438.58      398.64     64.85 o 
  -4  -5  14       57.72      104.57     36.77 o 
  -3  -5  14       30.31       -9.18     24.31 o 
  -2  -5  14      114.88       55.53     21.69 o 
  -1  -5  14       77.63       17.60     26.50 o 
   0  -5  14        0.11      -16.32     27.59 o 
   1  -5  14      358.93      468.84     70.78 o 
   2  -5  14      121.04      150.70     42.49 o 
   3  -5  14       79.60      115.24     39.23 o 
   4  -5  14      481.90      500.53     74.33 o 
   5  -5  14      285.63      148.97     37.80 o 
  -6  -4  14       37.10       15.19     28.08 o 
  -5  -4  14       16.08       34.00     30.63 o 
  -4  -4  14        9.17      -10.03     24.92 o 
  -3  -4  14        1.09       -2.12     17.28 o 
  -2  -4  14      113.62      176.12     28.38 o 
  -1  -4  14       18.74       -3.04     22.70 o 
   0  -4  14       61.37       32.97     27.29 o 
   1  -4  14       38.84       72.94     32.39 o 
   2  -4  14        2.57       23.46     29.72 o 
   3  -4  14      143.10      202.55     46.01 o 
   4  -4  14      180.61      198.05     42.24 o 
   5  -4  14        0.00      -33.78     22.52 o 
  -6  -3  14      134.06      145.84     39.17 o 
  -5  -3  14        2.33      -15.74     22.67 o 
  -4  -3  14        0.29       -5.24     18.02 o 
  -3  -3  14        1.06        1.12     20.33 o 
  -2  -3  14        2.86       -2.49     17.79 o 
  -1  -3  14      194.66      203.28     43.64 o 
   0  -3  14       19.93       53.30     28.26 o 
   1  -3  14      523.90      445.50     67.37 o 
   2  -3  14      132.73      188.45     44.31 o 
   3  -3  14       98.99      132.68     34.31 o 
   4  -3  14       18.52      -16.65     26.01 o 
   5  -3  14       73.69       73.18     32.00 o 
  -7  -2  14        8.12        7.69     24.74 o 
  -6  -2  14      526.87      593.98     61.91 o 
  -5  -2  14        3.90       24.00     18.22 o 
  -4  -2  14       64.49       91.84     21.52 o 
  -3  -2  14        6.46       -5.73     25.68 o 
  -2  -2  14        0.10       17.23     15.34 o 
  -1  -2  14       75.89       48.05     29.78 o 
   0  -2  14        8.82      -18.17     24.04 o 
   1  -2  14        5.89       45.16     25.40 o 
   2  -2  14      186.69      181.21     41.21 o 
   3  -2  14       40.87       51.42     25.34 o 
   4  -2  14       34.69       -5.04     25.56 o 
   5  -2  14       16.03       25.10     28.75 o 
  -7  -1  14      128.78      140.54     38.79 o 
  -6  -1  14        6.04       -8.08     17.61 o 
  -5  -1  14       45.70       95.65     23.15 o 
  -4  -1  14      113.63      204.76     41.27 o 
  -3  -1  14      129.54      121.68     22.06 o 
  -2  -1  14      144.54      203.75     27.12 o 
  -1  -1  14       71.97       48.81     29.48 o 
   0  -1  14       26.88       37.20     27.11 o 
   1  -1  14      373.29      401.07     59.53 o 
   2  -1  14      382.32      306.59     53.88 o 
   3  -1  14      281.56      349.23     53.64 o 
   4  -1  14       24.99       37.65     26.04 o 
   5  -1  14        2.09      -17.17     23.34 o 
  -7   0  14        4.76       14.21     27.38 o 
  -6   0  14       39.62       61.54     23.61 o 
  -5   0  14      791.58      873.56     86.40 o 
  -4   0  14      340.56      396.27     42.92 o 
  -3   0  14       33.22       42.59     17.30 o 
  -2   0  14      402.97      579.01     58.92 o 
  -1   0  14      208.86      282.65     44.80 o 
   0   0  14      121.89      104.30     29.99 o 
   1   0  14      234.91      209.48     42.70 o 
   2   0  14        9.25       90.99     31.79 o 
   3   0  14       59.17       54.98     27.26 o 
   4   0  14        0.39      -33.34     25.01 o 
  -7   1  14       12.29       -1.31     21.36 o 
  -6   1  14       84.60       69.99     26.13 o 
  -5   1  14      226.67      294.23     37.47 o 
  -4   1  14       73.61       77.36     20.99 o 
  -3   1  14       19.66       15.99     16.09 o 
  -2   1  14       77.07       88.32     20.42 o 
  -1   1  14      284.90      445.68     65.21 o 
   0   1  14      195.35      196.56     39.78 o 
   1   1  14       25.05        5.96     24.52 o 
   2   1  14       50.05       77.65     31.03 o 
   3   1  14      234.39      140.61     37.14 o 
   4   1  14       13.98      -37.56     25.04 o 
  -7   2  14        0.05       -2.25     22.94 o 
  -6   2  14       30.96       31.34     18.05 o 
  -5   2  14       38.49       -1.39     16.11 o 
  -4   2  14        0.03      -22.73     15.15 o 
  -3   2  14      226.87      220.84     31.85 o 
  -2   2  14       28.31       67.43     20.57 o 
  -1   2  14      502.40      475.07     69.07 o 
   0   2  14       45.16       40.08     26.68 o 
   1   2  14       87.43      101.90     35.52 o 
   2   2  14      860.12      685.66     96.42 o 
   3   2  14        1.99      101.41     34.34 o 
  -7   3  14       78.83       71.14     32.03 o 
  -6   3  14       33.95      -29.08     25.80 o 
  -5   3  14       66.16       67.16     19.40 o 
  -4   3  14       28.80       33.94     18.62 o 
  -3   3  14      157.57      145.42     31.09 o 
  -2   3  14        3.14      -16.09     17.21 o 
  -1   3  14      156.98       85.21     29.02 o 
   0   3  14       16.40      -38.32     26.89 o 
   1   3  14      321.04      379.62     65.67 o 
   2   3  14      188.46      139.58     42.46 o 
  -6   4  14       17.82       -0.79     28.81 o 
  -5   4  14       12.99       41.24     32.33 o 
  -4   4  14       26.78       27.57     18.51 o 
  -3   4  14        2.89       25.10     18.87 o 
  -2   4  14        0.69       -4.10     24.74 o 
  -1   4  14      182.32      194.37     45.25 o 
   0   4  14        0.00        4.89     28.44 o 
   1   4  14        2.26       25.07     32.58 o 
  -5   5  14        3.38      -14.95     32.21 o 
  -4   5  14      138.40      156.60     46.80 o 
  -3   5  14       59.53       94.51     32.17 o 
  -2   5  14        5.68      -19.90     24.92 o 
  -1   5  14       35.61       77.28     35.74 o 
  -2  -7  15       17.25        1.85     34.19 o 
  -1  -7  15        3.28        4.16     56.80 o 
   0  -7  15       45.06       84.64     49.32 o 
   1  -7  15        2.90       -6.75     36.34 o 
   2  -7  15      123.88      178.54     52.67 o 
   3  -7  15       50.67       13.40     30.69 o 
  -3  -6  15       26.01       24.56     30.06 o 
  -2  -6  15      120.05      220.05     38.37 o 
  -1  -6  15      122.42      150.76     45.31 o 
   0  -6  15      367.28      389.13     73.21 o 
   1  -6  15       45.41       35.28     34.13 o 
   2  -6  15       35.79       23.37     31.94 o 
   3  -6  15        4.73      -49.14     32.76 o 
   4  -6  15       54.82      105.88     41.06 o 
  -4  -5  15       38.59       60.08     31.97 o 
  -3  -5  15      137.71      157.42     31.61 o 
  -2  -5  15       46.06       79.07     34.55 o 
  -1  -5  15       10.58      -21.09     31.27 o 
   0  -5  15      134.87      173.43     43.88 o 
   1  -5  15       91.27       84.94     39.66 o 
   2  -5  15       10.61       17.08     29.08 o 
   3  -5  15        0.82      -21.12     31.27 o 
   4  -5  15      399.39      430.03     74.57 o 
  -5  -4  15      583.86      646.55     97.49 o 
  -4  -4  15        9.94      -16.61     20.92 o 
  -3  -4  15        1.66      -27.09     18.06 o 
  -2  -4  15       22.07       14.74     27.56 o 
  -1  -4  15        3.37      -11.37     28.87 o 
   0  -4  15      708.34      982.01    134.62 o 
   1  -4  15      256.57      327.35     60.60 o 
   2  -4  15      164.69      288.19     58.14 o 
   3  -4  15       28.99        4.59     27.29 o 
   4  -4  15        2.32       -1.25     30.57 o 
   5  -4  15       16.36        4.44     26.44 o 
  -6  -3  15       19.36       12.22     28.54 o 
  -5  -3  15        8.63        3.67     21.13 o 
  -4  -3  15        8.86        9.71     18.83 o 
  -3  -3  15       92.78      103.13     27.69 o 
  -2  -3  15       15.77       10.64     28.35 o 
  -1  -3  15       99.80       92.38     32.91 o 
   0  -3  15      179.81      235.04     51.48 o 
   1  -3  15        0.52       79.20     31.36 o 
   2  -3  15        0.50      -23.55     25.31 o 
   3  -3  15      168.52      153.74     41.12 o 
   4  -3  15       28.57       28.54     28.60 o 
  -6  -2  15      140.10      194.53     32.50 o 
  -5  -2  15      737.54      554.62    101.68 o 
  -4  -2  15      134.22      210.78     34.64 o 
  -3  -2  15      109.16       56.76     19.42 o 
  -2  -2  15       25.92       98.31     34.58 o 
  -1  -2  15       43.97       45.92     27.08 o 
   0  -2  15        1.65      -18.63     22.85 o 
   1  -2  15      329.34      472.06     70.41 o 
   2  -2  15       82.06      118.88     34.37 o 
   3  -2  15       94.44      124.54     35.46 o 
   4  -2  15       11.87       -2.77     23.83 o 
  -6  -1  15       63.69       64.96     21.86 o 
  -5  -1  15      283.61      242.25     33.75 o 
  -4  -1  15        0.69       44.58     32.21 o 
  -3  -1  15      220.62      168.89     26.90 o 
  -2  -1  15       19.90       19.63     28.60 o 
  -1  -1  15       30.39       30.09     24.04 o 
   0  -1  15      224.25      217.71     47.68 o 
   1  -1  15      762.85      780.20    108.00 o 
   2  -1  15       49.67       91.41     31.42 o 
   3  -1  15        0.04       21.33     23.31 o 
   4  -1  15       34.74        7.17     29.69 o 
  -6   0  15       16.60       -1.58     21.65 o 
  -5   0  15        1.62       11.08     16.34 o 
  -4   0  15      105.32      123.92     24.96 o 
  -3   0  15     1000.20     1072.42    105.03 o 
  -2   0  15      117.62      147.48     38.96 o 
  -1   0  15      562.52      443.01     65.31 o 
   0   0  15        9.60        3.53     25.44 o 
   1   0  15      107.55       98.10     32.61 o 
   2   0  15      213.12      333.52     52.39 o 
   3   0  15       23.80        5.17     29.02 o 
  -6   1  15        0.13        0.45     17.18 o 
  -5   1  15       52.64       58.85     20.26 o 
  -4   1  15       98.78       62.13     21.65 o 
  -3   1  15      350.64      359.23     40.25 o 
  -2   1  15       74.86      114.60     31.36 o 
  -1   1  15      573.42      713.53     98.85 o 
   0   1  15        0.67       14.74     22.97 o 
   1   1  15       20.58      -31.12     25.19 o 
   2   1  15      267.82      324.86     62.39 o 
   3   1  15        3.19       -8.05     26.74 o 
  -6   2  15      139.20      196.35     46.29 o 
  -5   2  15       32.00        8.88     19.06 o 
  -4   2  15        8.65      -15.34     17.92 o 
  -3   2  15      102.60      130.08     32.62 o 
  -2   2  15      112.54      107.61     33.49 o 
  -1   2  15       74.96       65.40     30.45 o 
   0   2  15       14.69       66.62     29.36 o 
   1   2  15      310.94      451.73     76.28 o 
  -6   3  15        7.13      -31.30     27.26 o 
  -5   3  15       50.02       53.22     21.27 o 
  -4   3  15        6.13       13.62     18.59 o 
  -3   3  15      165.96      114.55     24.75 o 
  -2   3  15        1.02      -13.25     24.55 o 
  -1   3  15       41.51       42.12     30.36 o 
   0   3  15       16.23       31.94     30.15 o 
   1   3  15      120.06      110.16     36.01 o 
  -5   4  15        1.36       10.91     29.17 o 
  -4   4  15        6.15       -1.48     18.21 o 
  -3   4  15      149.73      224.71     34.79 o 
  -2   4  15      181.90      160.15     41.02 o 
  -1   4  15       11.97      -21.00     26.47 o 
   0  -7  16       19.38       11.43     41.70 o 
   1  -7  16       23.16      -20.00     37.10 o 
  -2  -6  16      104.63      170.18     54.16 o 
  -1  -6  16      584.85      649.22     97.52 o 
   0  -6  16        4.42       61.54     39.72 o 
   1  -6  16       14.63      -18.26     32.18 o 
   2  -6  16       33.26       44.37     37.35 o 
   3  -6  16        4.66       27.56     37.29 o 
  -3  -5  16        4.30       19.09     23.26 o 
  -2  -5  16        6.39      -12.64     30.57 o 
  -1  -5  16       11.74       66.16     36.74 o 
   0  -5  16      283.52      330.30     62.84 o 
   1  -5  16        7.82      -21.64     32.06 o 
   2  -5  16        3.97      -36.34     31.39 o 
   3  -5  16       68.80      132.08     44.64 o 
  -4  -4  16       39.33       53.78     24.04 o 
  -3  -4  16        2.58      -25.55     20.44 o 
  -2  -4  16        0.06       10.76     31.06 o 
  -1  -4  16      372.59      419.12     74.24 o 
   0  -4  16      125.13      160.43     43.19 o 
   1  -4  16      289.58      304.28     61.93 o 
   2  -4  16       42.33      -20.39     30.69 o 
   3  -4  16      207.82      308.08     62.78 o 
  -5  -3  16      109.88      188.13     44.02 o 
  -4  -3  16      153.64      204.15     39.99 o 
  -3  -3  16      214.00      248.53     52.30 o 
  -2  -3  16      150.08      206.90     48.96 o 
  -1  -3  16      174.99      139.67     38.41 o 
   0  -3  16        0.00        5.74     28.81 o 
   1  -3  16       51.14       86.12     35.13 o 
   2  -3  16       10.69       37.65     33.91 o 
   3  -3  16       14.35        2.04     30.09 o 
  -5  -2  16       10.81       24.70     26.64 o 
  -4  -2  16     1000.04     1050.85    103.58 o 
  -3  -2  16      613.71      899.78    124.84 o 
  -2  -2  16       14.25       64.12     35.40 o 
  -1  -2  16       49.70      134.42     42.91 o 
   0  -2  16      224.93      164.71     41.85 o 
   1  -2  16       99.58      155.60     44.98 o 
   2  -2  16      194.51      131.50     41.73 o 
   3  -2  16       67.64       80.11     31.79 o 
  -5  -1  16      108.20      167.67     29.72 o 
  -4  -1  16      419.30      416.51     45.90 o 
  -3  -1  16       96.53       58.26     31.70 o 
  -2  -1  16       41.07       71.11     33.31 o 
  -1  -1  16        3.61        2.58     25.41 o 
   0  -1  16       99.65      102.60     34.58 o 
   1  -1  16        0.53       -5.01     30.69 o 
   2  -1  16       18.64       36.16     26.86 o 
   3  -1  16       15.95       41.54     30.63 o 
  -6   0  16        0.01       -1.68     18.61 o 
  -5   0  16       18.83       32.29     23.81 o 
  -4   0  16       47.82       30.31     20.13 o 
  -3   0  16       12.46       17.20     30.27 o 
  -2   0  16      448.05      423.89     65.67 o 
  -1   0  16        8.67      -16.29     28.57 o 
   0   0  16      134.61      185.92     45.43 o 
   1   0  16      330.91      342.18     60.02 o 
   2   0  16        0.12        2.37     25.83 o 
  -5   1  16        2.48      -20.89     17.88 o 
  -4   1  16        2.87        8.70     19.95 o 
  -3   1  16        3.75       20.97     24.83 o 
  -2   1  16       45.98       34.80     29.20 o 
  -1   1  16        5.23      -25.86     27.71 o 
   0   1  16       19.36      -12.76     24.61 o 
   1   1  16      171.96      129.46     38.44 o 
   2   1  16        0.48       -7.35     26.89 o 
  -5   2  16       65.73       58.38     32.47 o 
  -4   2  16       24.93      -13.16     18.60 o 
  -3   2  16       37.46       42.82     29.48 o 
  -2   2  16       92.94      103.39     34.55 o 
  -1   2  16       26.09       41.42     29.84 o 
   0   2  16      141.29      102.93     37.62 o 
   1   2  16       15.56       20.09     28.02 o 
  -4   3  16      267.76      304.67     89.31 o 
  -3   3  16       37.51       26.93     25.80 o 
  -2   3  16       26.86       43.70     26.74 o 
  -1   3  16       10.88       15.53     26.83 o 
  -2  -5  17       18.44       -1.37     28.29 o 
  -1  -5  17      506.43      569.61     94.75 o 
   0  -5  17        0.92      -27.11     32.49 o 
   1  -5  17       44.15       10.30     31.54 o 
  -3  -4  17        0.50      -27.96     31.70 o 
  -2  -4  17      145.03      202.91     51.00 o 
  -1  -4  17        1.08       64.00     37.01 o 
   0  -4  17       27.32       48.75     37.29 o 
   1  -4  17        0.69      -28.11     33.09 o 
   2  -4  17      208.46      233.82     56.37 o 
  -4  -3  17      211.04      209.89     33.95 o 
  -3  -3  17      255.73      365.79     68.95 o 
  -2  -3  17       69.54      108.10     40.63 o 
  -1  -3  17      170.19      365.30     68.47 o 
   0  -3  17       65.70        3.25     35.49 o 
   1  -3  17        4.71       -3.04     29.20 o 
   2  -3  17        6.71      -39.05     30.57 o 
  -4  -2  17        3.06       -7.23     32.76 o 
  -3  -2  17      195.09      264.15     56.74 o 
  -2  -2  17      966.79      826.03    115.45 o 
  -1  -2  17      232.26      458.57     78.25 o 
   0  -2  17      132.88      106.67     38.65 o 
   1  -2  17        1.83        6.50     32.58 o 
   2  -2  17       34.90       27.14     34.95 o 
  -4  -1  17        0.13      -42.80     28.54 o 
  -3  -1  17       71.50      110.34     39.81 o 
  -2  -1  17      246.47      342.69     64.09 o 
  -1  -1  17       31.05       73.79     35.74 o 
   0  -1  17        0.86       15.80     29.45 o 
   1  -1  17       21.85       -2.16     27.32 o 
   2  -1  17       14.84       62.06     33.06 o 
  -4   0  17        0.36      -31.54     29.26 o 
  -3   0  17       45.36       25.44     29.05 o 
  -2   0  17        5.43       17.29     32.88 o 
  -1   0  17      267.60      270.68     56.68 o 
   0   0  17       25.39      -12.85     26.74 o 
   1   0  17        4.70       25.41     28.23 o 
  -4   1  17       77.56       83.72     35.19 o 
  -3   1  17       13.99       12.98     28.51 o 
  -2   1  17       21.07        8.45     28.75 o 
  -1   1  17       12.30       23.37     31.63 o 
   0   1  17        7.86      -15.80     28.81 o 
  -1  -3  18      138.76      126.54     42.91 o 
  -2  -2  18       11.12       16.87     36.01 o 
  -1  -2  18       16.47       39.78     37.32 o 
  -2  -1  18        0.03      -27.08     32.94 o 
  -1  -1  18       41.96       45.25     33.97 o 
                                                 
